# Supplementary material for: Flora of Northeast Asia
Source: Plants (Basel). 2023 Jun 7;12(12):2240. doi: 10.3390/plants12122240 (PMC10304201; doi:10.3390/plants12122240)
Supplement: Supplementary file 1 [file plants-12-02240-s001.zip]

Archive with 1 entries (1 files):
- plants-2341392-supplementary.txt
