# Supplementary material for: Flora of Northeast Asia
Source: Plants (Basel). 2023 Jun 7;12(12):2240. doi: 10.3390/plants12122240 (PMC10304201; doi:10.3390/plants12122240)
Supplement: Supplementary file 1 [file plants-12-02240-s001.zip › plants-2341392-supplementary.txt]

ID	TaxonName_with author	Genus	Family	Northeast Asia distribution
1	Abelia chinensis R.Br.	Abelia	Caprifoliaceae	Japan
2	Abies firma Siebold & Zucc.	Abies	Pinaceae	Japan
3	Abies homolepis Siebold & Zucc.	Abies	Pinaceae	Japan
4	Abies mariesii Mast.	Abies	Pinaceae	Japan
5	Abies sachalinensis var. mayriana Miyabe & Kud?	Abies	Pinaceae	Japan
6	Abies sachalinensis (F.Schmidt) Mast.	Abies	Pinaceae	Japan
7	Abies veitchii Lindl.	Abies	Pinaceae	Japan
8	Abildgaardia ovata (Burm.f.) Kral	Abildgaardia	Cyperaceae	North Korea|South Korea|Japan
9	Abrodictyum boninense Tagawa & K.Iwats.	Abrodictyum	Hymenophyllaceae	Japan
10	Abutilon indicum subsp. albescens (Miq.) Borss.Waalk.	Abutilon	Malvaceae	Japan
11	Abutilon indicum (L.) Sweet	Abutilon	Malvaceae	Japan
12	Acalypha australis L.	Acalypha	Euphorbiaceae	Northeast China|North Korea|South Korea|Japan
13	Acanthophippium pictum Fukuy.	Acanthophippium	Orchidaceae	Japan
14	Acanthophippium striatum Lindl.	Acanthophippium	Orchidaceae	Japan
15	Acanthophippium sylhetense Lindl.	Acanthophippium	Orchidaceae	Japan
16	Acer argutum Maxim.	Acer	Sapindaceae	Japan
17	Acer capillipes Maxim.	Acer	Sapindaceae	Japan
18	Acer carpinifolium Siebold & Zucc.	Acer	Sapindaceae	Japan
19	Acer caudatifolium Hayata	Acer	Sapindaceae	Japan
20	Acer caudatum Wall.	Acer	Sapindaceae	North Korea|South Korea|Japan
21	Acer cissifolium (Siebold & Zucc.) K.Koch	Acer	Sapindaceae	Japan
22	Acer crataegifolium Siebold & Zucc.	Acer	Sapindaceae	Japan
23	Acer diabolicum Blume ex K.Koch	Acer	Sapindaceae	Japan
24	Acer distylum Siebold & Zucc.	Acer	Sapindaceae	Japan
25	Acer japonicum Thunb.	Acer	Sapindaceae	Japan
26	Acer maximowiczianum Miq.	Acer	Sapindaceae	Japan
27	Acer micranthum Siebold & Zucc.	Acer	Sapindaceae	Japan
28	Acer miyabei Maxim.	Acer	Sapindaceae	Japan
29	Acer morifolium Koidz.	Acer	Sapindaceae	Japan
30	Acer nipponicum H.Hara	Acer	Sapindaceae	Japan
31	Acer oblongum Wall. ex DC.	Acer	Sapindaceae	Japan
32	Acer palmatum Thunb.	Acer	Sapindaceae	South Korea|Japan
33	Acer pictum Thunb.	Acer	Sapindaceae	Northeast China|North Korea|South Korea|Japan
34	Acer pycnanthum K.Koch	Acer	Sapindaceae	Japan
35	Acer rufinerve Siebold & Zucc.	Acer	Sapindaceae	Japan
36	Acer shirasawanum Koidz.	Acer	Sapindaceae	Japan
37	Acer sieboldianum Miq.	Acer	Sapindaceae	Japan
38	Acer tataricum L.	Acer	Sapindaceae	Japan
39	Acer tschonoskii Maxim.	Acer	Sapindaceae	Northeast China|North Korea|South Korea|Japan
40	Achillea alpina subsp. camtschatica (Heimerl) Kitam.	Achillea	Asteraceae	Japan
41	Achillea alpina subsp. japonica (Heimerl) Kitam.	Achillea	Asteraceae	Japan
42	Achillea alpina subsp. pulchra (Koidz.) Kitam.	Achillea	Asteraceae	Japan
43	Achillea alpina subsp. subcartilaginea (Heimerl) Kitam.	Achillea	Asteraceae	Japan
44	Achillea alpina L.	Achillea	Asteraceae	Northeast China|Mongolia|North Korea|Japan
45	Achillea ptarmica var. yezoensis	Achillea	Asteraceae	Japan
46	Achillea ptarmica L.	Achillea	Asteraceae	Japan
47	Achillea ptarmicoides Maxim.	Achillea	Asteraceae	Northeast China|Mongolia|Japan
48	Achlys japonica Maxim.	Achlys	Berberidaceae	Japan
49	Achnatherum pekinense (Hance) Ohwi	Achnatherum	Poaceae	Northeast China|North Korea|South Korea|Japan
50	Achudemia japonica Maxim.	Achudemia	Urticaceae	Northeast China|North Korea|South Korea|Japan
51	Achyranthes aspera L.	Achyranthes	Amaranthaceae	Japan
52	Achyranthes bidentata Blume	Achyranthes	Amaranthaceae	Northeast China|North Korea|South Korea|Japan
53	Acmella uliginosa (Sw.) Cass.	Acmella	Asteraceae	Japan
54	Aconitum azumiense Kadota & Hashido	Aconitum	Ranunculaceae	Japan
55	Aconitum gassanense Kadota & Sh.Kato	Aconitum	Ranunculaceae	Japan
56	Aconitum iidemontanum Kadota, Kita & Ueda	Aconitum	Ranunculaceae	Japan
57	Aconitum jaluense subsp. iwatekense (Nakai) Kadota	Aconitum	Ranunculaceae	Japan
58	Aconitum jaluense Kom.	Aconitum	Ranunculaceae	Northeast China|North Korea|South Korea|Japan
59	Aconitum japonicum subsp. ibukiense (Nakai) Kadota	Aconitum	Ranunculaceae	Japan
60	Aconitum japonicum subsp. napiforme (H.Lév. & Vaniot) Kadota	Aconitum	Ranunculaceae	South Korea|Japan
61	Aconitum japonicum subsp. subcuneatum (Nakai) Kadota	Aconitum	Ranunculaceae	Japan
62	Aconitum japonicum var. iyariense Kadota	Aconitum	Ranunculaceae	Japan
63	Aconitum japonicum Thunb.	Aconitum	Ranunculaceae	Japan
64	Aconitum kitadakense Nakai	Aconitum	Ranunculaceae	Japan
65	Aconitum kiyomiense Kadota	Aconitum	Ranunculaceae	Japan
66	Aconitum kurilense Takeda	Aconitum	Ranunculaceae	Japan
67	Aconitum loczyanum Rapaics	Aconitum	Ranunculaceae	Japan
68	Aconitum mashikense Kadota & S.Umezawa	Aconitum	Ranunculaceae	Japan
69	Aconitum nipponicum subsp. micranthum (Nakai) Kadota	Aconitum	Ranunculaceae	Japan
70	Aconitum nipponicum var. septemcarpum (Nakai) Kadota	Aconitum	Ranunculaceae	Japan
71	Aconitum nipponicum Nakai	Aconitum	Ranunculaceae	Japan
72	Aconitum okuyamae var. wagaense Kadota	Aconitum	Ranunculaceae	Japan
73	Aconitum okuyamae Nakai	Aconitum	Ranunculaceae	Japan
74	Aconitum pterocaule var. siroumense (Nakai) Kadota	Aconitum	Ranunculaceae	Japan
75	Aconitum pterocaule Koidz.	Aconitum	Ranunculaceae	Japan
76	Aconitum ranunculoides Turcz.	Aconitum	Ranunculaceae	Mongolia|Japan
77	Aconitum sachalinense subsp. yezoense (Nakai) Kadota	Aconitum	Ranunculaceae	Japan
78	Aconitum sachalinense F.Schmidt	Aconitum	Ranunculaceae	Japan
79	Aconitum sanyoense Nakai	Aconitum	Ranunculaceae	Japan
80	Aconitum senanense Nakai	Aconitum	Ranunculaceae	Japan
81	Aconitum umbrosum (Korsh.) Kom.	Aconitum	Ranunculaceae	Northeast China|North Korea|Japan
82	Aconitum volubile Pall. ex Koelle	Aconitum	Ranunculaceae	Northeast China|Mongolia|North Korea|South Korea|Japan
83	Aconitum yamazakii Tamura & Namba	Aconitum	Ranunculaceae	Japan
84	Aconitum yuparense var. apoiense (Nakai) Kadota	Aconitum	Ranunculaceae	Japan
85	Aconitum yuparense Takeda	Aconitum	Ranunculaceae	Japan
86	Aconitum zigzag subsp. kishidae (Nakai) Kadota	Aconitum	Ranunculaceae	Japan
87	Aconitum zigzag subsp. komatsui (Nakai) Kadota	Aconitum	Ranunculaceae	Japan
88	Aconitum zigzag subsp. ryohakuense Kadota	Aconitum	Ranunculaceae	Japan
89	Aconitum zigzag H.Lév. & Vaniot	Aconitum	Ranunculaceae	Japan
90	Acorus calamus L.	Acorus	Acoraceae	Northeast China|Mongolia|North Korea|South Korea|Japan
91	Acorus gramineus Aiton	Acorus	Acoraceae	South Korea|Japan
92	Acrostichum aureum L.	Acrostichum	Pteridaceae	Japan
93	Actaea asiatica H.Hara	Actaea	Ranunculaceae	Northeast China|North Korea|South Korea|Japan
94	Actaea biternata (Siebold & Zucc.) Prantl	Actaea	Ranunculaceae	Japan
95	Actaea japonica Thunb.	Actaea	Ranunculaceae	South Korea|Japan
96	Actaea rubra (Aiton) Willd.	Actaea	Ranunculaceae	Mongolia|North Korea|Japan
97	Actaea simplex (DC.) Wormsk. ex Prantl	Actaea	Ranunculaceae	Northeast China|Mongolia|North Korea|South Korea|Japan
98	Actinidia arguta var. hypoleuca (Nakai) Kitam.	Actinidia	Actinidiaceae	Japan
99	Actinidia arguta (Siebold & Zucc.) Planch. ex Miq.	Actinidia	Actinidiaceae	Northeast China|North Korea|South Korea|Japan
100	Actinidia kolomikta (Maxim.) Maxim.	Actinidia	Actinidiaceae	Northeast China|North Korea|South Korea|Japan
101	Actinidia polygama (Siebold & Zucc.) Planch. ex Maxim.	Actinidia	Actinidiaceae	Northeast China|North Korea|South Korea|Japan
102	Actinidia rufa (Siebold & Zucc.) Planch. ex Miq.	Actinidia	Actinidiaceae	South Korea|Japan
103	Actinodaphne acuminata (Blume) Meisn.	Actinodaphne	Lauraceae	Japan
104	Actinoscirpus grossus (L.f.) Goetgh. & D.A.Simpson	Actinoscirpus	Cyperaceae	Japan
105	Actinostachys digitata (L.) Wall.	Actinostachys	Schizaeaceae	Japan
106	Actinostemma tenerum Griff.	Actinostemma	Cucurbitaceae	Northeast China|North Korea|South Korea|Japan
107	Acystopteris japonica (Luerss.) Nakai	Acystopteris	Aspleniaceae	Japan
108	Acystopteris tenuisecta (Blume) Tagawa	Acystopteris	Aspleniaceae	Japan
109	Adenocaulon himalaicum Edgew.	Adenocaulon	Asteraceae	Northeast China|North Korea|South Korea|Japan
110	Adenophora divaricata Franch. & Sav.	Adenophora	Campanulaceae	Northeast China|North Korea|South Korea|Japan
111	Adenophora hatsushimae Kitam.	Adenophora	Campanulaceae	Japan
112	Adenophora maximowicziana Makino	Adenophora	Campanulaceae	Japan
113	Adenophora nikoensis Franch. & Sav.	Adenophora	Campanulaceae	Japan
114	Adenophora palustris Kom.	Adenophora	Campanulaceae	Northeast China|North Korea|South Korea|Japan
115	Adenophora pereskiifolia (Fisch. ex Schult.) G.Don	Adenophora	Campanulaceae	Northeast China|Mongolia|North Korea|South Korea|Japan
116	Adenophora remotiflora (Siebold & Zucc.) Miq.	Adenophora	Campanulaceae	Northeast China|North Korea|South Korea|Japan
117	Adenophora takedae Makino	Adenophora	Campanulaceae	Japan
118	Adenophora tashiroi (Makino & Nakai) Makino & Nakai	Adenophora	Campanulaceae	Japan
119	Adenophora triphylla (Thunb.) A.DC.	Adenophora	Campanulaceae	Northeast China|Mongolia|North Korea|South Korea|Japan
120	Adenophora uryuensis Miyabe & Tatew.	Adenophora	Campanulaceae	Japan
121	Adenophyllum cooperi (A.Gray) Strother	Adenophyllum	Asteraceae	North Korea|South Korea|Japan
122	Adiantum capillus-junonis Rupr.	Adiantum	Pteridaceae	Northeast China|North Korea|South Korea|Japan
123	Adiantum capillus-veneris L.	Adiantum	Pteridaceae	Japan
124	Adiantum diaphanum Blume	Adiantum	Pteridaceae	Japan
125	Adiantum edgeworthii Hook.	Adiantum	Pteridaceae	Northeast China|Japan
126	Adiantum flabellulatum L.	Adiantum	Pteridaceae	Japan
127	Adiantum monochlamys D.C.Eaton	Adiantum	Pteridaceae	South Korea|Japan
128	Adiantum ogasawarense Tagawa	Adiantum	Pteridaceae	Japan
129	Adiantum pedatum L.	Adiantum	Pteridaceae	Northeast China|North Korea|South Korea|Japan
130	Adina pilulifera (Lam.) Franch. ex Drake	Adina	Rubiaceae	Japan
131	Adina racemosa (Siebold & Zucc.) Miq.	Adina	Rubiaceae	Japan
132	Adinandra ryukyuensis Masam.	Adinandra	Pentaphylacaceae	Japan
133	Adinandra yaeyamensis Ohwi	Adinandra	Pentaphylacaceae	Japan
134	Adonis amurensis Regel & Radde	Adonis	Ranunculaceae	Northeast China|North Korea|South Korea|Japan
135	Adonis multiflora Nishikawa & Koji Ito	Adonis	Ranunculaceae	South Korea|Japan
136	Adonis ramosa Franch.	Adonis	Ranunculaceae	Northeast China|North Korea|South Korea|Japan
137	Adonis shikokuensis Nishikawa & Koji Ito	Adonis	Ranunculaceae	Japan
138	Adoxa moschatellina L.	Adoxa	Viburnaceae	Northeast China|Mongolia|North Korea|South Korea|Japan
139	Aegilops cylindrica Host	Aegilops	Poaceae	Japan
140	Aeginetia indica L.	Aeginetia	Orobanchaceae	South Korea|Japan
141	Aeginetia sinensis Beck	Aeginetia	Orobanchaceae	Japan
142	Aegonychon zollingeri (DC.) Holub	Aegonychon	Boraginaceae	North Korea|South Korea|Japan
143	Aegopodium alpestre Ledeb.	Aegopodium	Apiaceae	Northeast China|Mongolia|North Korea|South Korea|Japan
144	Aegopodium decumbens (Thunb.) Pimenov & Zakharova	Aegopodium	Apiaceae	Japan
145	Aegopodium podagraria L.	Aegopodium	Apiaceae	Japan
146	Aeluropus littoralis (Gouan) Parl.	Aeluropus	Poaceae	Northeast China|Mongolia|Japan
147	Aeschynanthus acuminatus Wall. ex A.DC.	Aeschynanthus	Gesneriaceae	Japan
148	Aeschynomene americana L.	Aeschynomene	Fabaceae	Japan
149	Aeschynomene indica L.	Aeschynomene	Fabaceae	Northeast China|North Korea|South Korea|Japan
150	Aeschynomene virginica (L.) Britton, Sterns & Poggenb.	Aeschynomene	Fabaceae	Japan
151	Aesculus turbinata Blume	Aesculus	Sapindaceae	Japan
152	Agastache rugosa (Fisch. & C.A.Mey.) Kuntze	Agastache	Lamiaceae	Northeast China|North Korea|South Korea|Japan
153	Ageratum conyzoides L.	Ageratum	Asteraceae	Japan
154	Agrimonia coreana Nakai	Agrimonia	Rosaceae	Northeast China|North Korea|South Korea|Japan
155	Agrimonia nipponica Koidz.	Agrimonia	Rosaceae	North Korea|South Korea|Japan
156	Agrimonia pilosa var. succapitata Naruh.	Agrimonia	Rosaceae	Japan
157	Agrimonia pilosa Ledeb.	Agrimonia	Rosaceae	Northeast China|Mongolia|North Korea|South Korea|Japan
158	Agrimonia × nipponopilosa Murata	Agrimonia	Rosaceae	Japan
159	Agrostemma githago L.	Agrostemma	Caryophyllaceae	Northeast China|Mongolia|Japan
160	Agrostis capillaris L.	Agrostis	Poaceae	Northeast China|Japan
161	Agrostis clavata Trin.	Agrostis	Poaceae	Northeast China|Mongolia|North Korea|South Korea|Japan
162	Agrostis flaccida Hack.	Agrostis	Poaceae	Northeast China|North Korea|South Korea|Japan
163	Agrostis gigantea Roth	Agrostis	Poaceae	Northeast China|Mongolia|Japan
164	Agrostis hideoi Ohwi	Agrostis	Poaceae	Japan
165	Agrostis mertensii Trin.	Agrostis	Poaceae	Japan
166	Agrostis scabra Willd.	Agrostis	Poaceae	Japan
167	Agrostis stolonifera L.	Agrostis	Poaceae	Northeast China|Mongolia|North Korea|South Korea|Japan
168	Agrostis tateyamensis Tateoka	Agrostis	Poaceae	Japan
169	Agrostis × sanionis Asch. & Graebn.	Agrostis	Poaceae	Japan
170	Aidia canthioides (Champ. ex Benth.) Masam.	Aidia	Rubiaceae	Japan
171	Aidia cochinchinensis Lour.	Aidia	Rubiaceae	Japan
172	Ainsliaea acerifolia var. subapoda Nakai	Ainsliaea	Asteraceae	North Korea|South Korea|Japan
173	Ainsliaea acerifolia Sch.Bip.	Ainsliaea	Asteraceae	Northeast China|North Korea|South Korea|Japan
174	Ainsliaea apiculata var. acerifolia	Ainsliaea	Asteraceae	Japan
175	Ainsliaea apiculata Sch.Bip.	Ainsliaea	Asteraceae	North Korea|South Korea|Japan
176	Ainsliaea cordifolia var. maruoi (Makino) Makino ex Kitam.	Ainsliaea	Asteraceae	Japan
177	Ainsliaea cordifolia Franch. & Sav.	Ainsliaea	Asteraceae	Japan
178	Ainsliaea dissecta Franch. & Sav.	Ainsliaea	Asteraceae	Japan
179	Ainsliaea faurieana Beauverd	Ainsliaea	Asteraceae	Japan
180	Ainsliaea fragrans var. integrifolia (Maxim.) Kitam.	Ainsliaea	Asteraceae	Japan
181	Ainsliaea macroclinidioides var. okinawensis (Hayata) Kitam.	Ainsliaea	Asteraceae	Japan
182	Ainsliaea trinervis Y.C.Tseng	Ainsliaea	Asteraceae	Japan
183	Ainsliaea uniflora Sch.Bip.	Ainsliaea	Asteraceae	Japan
184	Aira caryophyllea L.	Aira	Poaceae	Japan
185	Aira elegans Willd. ex Roem. & Schult.	Aira	Poaceae	Japan
186	Ajania pacifica (Nakai) K.Bremer & Humphries	Ajania	Asteraceae	Japan
187	Ajania pallasiana (Fisch. ex Besser) Poljakov	Ajania	Asteraceae	Northeast China|North Korea|Japan
188	Ajania rupestris (Matsum. & Koidz.) Muldashev	Ajania	Asteraceae	Japan
189	Ajania shiwogiku var. kinokuniensis (Shimot. & Kitam.) Govaerts	Ajania	Asteraceae	Japan
190	Ajania shiwogiku (Kitam.) K.Bremer & Humphries	Ajania	Asteraceae	Japan
191	Ajuga boninsimae Maxim.	Ajuga	Lamiaceae	Japan
192	Ajuga ciliata var. villosior A.Gray ex Nakai	Ajuga	Lamiaceae	Japan
193	Ajuga decumbens Thunb.	Ajuga	Lamiaceae	North Korea|South Korea|Japan
194	Ajuga dictyocarpa Hayata	Ajuga	Lamiaceae	Japan
195	Ajuga incisa Maxim.	Ajuga	Lamiaceae	Japan
196	Ajuga japonica Miq.	Ajuga	Lamiaceae	Japan
197	Ajuga makinoi Nakai	Ajuga	Lamiaceae	Japan
198	Ajuga nipponensis Makino	Ajuga	Lamiaceae	Japan
199	Ajuga pygmaea A.Gray	Ajuga	Lamiaceae	Japan
200	Ajuga shikotanensis Miyabe & Tatew.	Ajuga	Lamiaceae	Japan
201	Ajuga taiwanensis Nakai ex Murata	Ajuga	Lamiaceae	Japan
202	Ajuga yesoensis Maxim. ex Franch. & Sav.	Ajuga	Lamiaceae	Japan
203	Ajuga × bastarda Makino	Ajuga	Lamiaceae	Japan
204	Ajuga × mixta Makino	Ajuga	Lamiaceae	Japan
205	Ajugoides humilis (Miq.) Makino	Ajugoides	Lamiaceae	Japan
206	Akebia quinata (Thunb. ex Houtt.) Decne.	Akebia	Lardizabalaceae	North Korea|South Korea|Japan
207	Akebia trifoliata (Thunb.) Koidz.	Akebia	Lardizabalaceae	Japan
208	Akebia × pentaphylla (Makino) Makino	Akebia	Lardizabalaceae	Japan
209	Alangium platanifolium (Siebold & Zucc.) Harms	Alangium	Cornaceae	Northeast China|North Korea|South Korea|Japan
210	Alangium premnifolium Ohwi	Alangium	Cornaceae	Japan
211	Albizia julibrissin Durazz.	Albizia	Fabaceae	Northeast China|North Korea|South Korea|Japan
212	Albizia kalkora (Roxb.) Prain	Albizia	Fabaceae	South Korea|Japan
213	Albizia retusa Benth.	Albizia	Fabaceae	Japan
214	Alchemilla japonica Nakai & H.Hara	Alchemilla	Rosaceae	Japan
215	Alchornea liukiuensis Hayata	Alchornea	Euphorbiaceae	Japan
216	Aldrovanda vesiculosa L.	Aldrovanda	Droseraceae	Northeast China|North Korea|South Korea|Japan
217	Aletris foliata (Maxim.) Bureau & Franch.	Aletris	Nartheciaceae	North Korea|South Korea|Japan
218	Aletris scopulorum Dunn	Aletris	Nartheciaceae	Japan
219	Aletris spicata (Thunb.) Franch.	Aletris	Nartheciaceae	North Korea|South Korea|Japan
220	Alisma canaliculatum A.Braun & C.D.Bouché	Alisma	Alismataceae	North Korea|South Korea|Japan
221	Alisma plantago-aquatica subsp. orientale (Sam.) Sam.	Alisma	Alismataceae	Northeast China|Japan
222	Allium austrokyushuense M.Hotta	Allium	Amaryllidaceae	Japan
223	Allium inutile Makino	Allium	Amaryllidaceae	Japan
224	Allium kiiense (Murata) Hir.Takah.bis & M.Hotta	Allium	Amaryllidaceae	Japan
225	Allium macrostemon Bunge	Allium	Amaryllidaceae	Northeast China|Mongolia|North Korea|South Korea|Japan
226	Allium maximowiczii Regel	Allium	Amaryllidaceae	Northeast China|Mongolia|North Korea|South Korea|Japan
227	Allium monanthum Maxim.	Allium	Amaryllidaceae	Northeast China|North Korea|South Korea|Japan
228	Allium ochotense Prokh.	Allium	Amaryllidaceae	Northeast China|Japan
229	Allium pseudojaponicum Makino	Allium	Amaryllidaceae	Japan
230	Allium schoenoprasum L.	Allium	Amaryllidaceae	Northeast China|Mongolia|Japan
231	Allium splendens Willd. ex Schult. & Schult.f.	Allium	Amaryllidaceae	Northeast China|Mongolia|North Korea|South Korea|Japan
232	Allium thunbergii G.Don	Allium	Amaryllidaceae	Northeast China|North Korea|South Korea|Japan
233	Allium togashii H.Hara	Allium	Amaryllidaceae	Japan
234	Allium virgunculae var. koshikiense M.Hotta & Hir.Takah.bis	Allium	Amaryllidaceae	Japan
235	Allium virgunculae var. yakushimense M.Hotta	Allium	Amaryllidaceae	Japan
236	Allium virgunculae F.Maek. & Kitam.	Allium	Amaryllidaceae	Japan
237	Allophylus timoriensis (DC.) Blume	Allophylus	Sapindaceae	Japan
238	Alniaria alnifolia (Siebold & Zucc.) Rushforth	Alniaria	Rosaceae	Northeast China|North Korea|South Korea|Japan
239	Alnus fauriei H.Lév. & Vaniot	Alnus	Betulaceae	Japan
240	Alnus firma Siebold & Zucc.	Alnus	Betulaceae	South Korea|Japan
241	Alnus hakkodensis Hayashi	Alnus	Betulaceae	Japan
242	Alnus hirsuta (Spach) Rupr.	Alnus	Betulaceae	Northeast China|North Korea|South Korea|Japan
243	Alnus japonica (Thunb.) Steud.	Alnus	Betulaceae	Northeast China|North Korea|South Korea|Japan
244	Alnus matsumurae Callier	Alnus	Betulaceae	Japan
245	Alnus maximowiczii Callier	Alnus	Betulaceae	North Korea|South Korea|Japan
246	Alnus pendula Matsum.	Alnus	Betulaceae	Japan
247	Alnus serrulatoides Callier	Alnus	Betulaceae	Japan
248	Alnus sieboldiana Matsum.	Alnus	Betulaceae	Northeast China|Japan
249	Alnus trabeculosa Hand.-Mazz.	Alnus	Betulaceae	Japan
250	Alnus × hanedae Suyinata	Alnus	Betulaceae	Japan
251	Alnus × hosoii Mizush.	Alnus	Betulaceae	Japan
252	Alnus × mayrii Callier	Alnus	Betulaceae	Japan
253	Alnus × peculiaris Hiyama	Alnus	Betulaceae	Japan
254	Alnus × suginoi Sugim.	Alnus	Betulaceae	Japan
255	Alocasia cucullata (Lour.) G.Don	Alocasia	Araceae	Japan
256	Alocasia odora (G.Lodd.) Spach	Alocasia	Araceae	Japan
257	Alocasia × okinawensis Tawada	Alocasia	Araceae	Japan
258	Alopecurus aequalis Sobol.	Alopecurus	Poaceae	Northeast China|Mongolia|North Korea|South Korea|Japan
259	Alopecurus japonicus Steud.	Alopecurus	Poaceae	Japan
260	Alopecurus myosuroides Huds.	Alopecurus	Poaceae	Japan
261	Alpinia boninsimensis Makino	Alpinia	Zingiberaceae	Japan
262	Alpinia flabellata Ridl.	Alpinia	Zingiberaceae	Japan
263	Alpinia formosana K.Schum.	Alpinia	Zingiberaceae	Japan
264	Alpinia intermedia Gagnep.	Alpinia	Zingiberaceae	Japan
265	Alpinia japonica (Thunb.) Miq.	Alpinia	Zingiberaceae	South Korea|Japan
266	Alpinia nigra (Gaertn.) Burtt	Alpinia	Zingiberaceae	Japan
267	Alpinia zerumbet (Pers.) B.L.Burtt & R.M.Sm.	Alpinia	Zingiberaceae	Japan
268	Alsophila spinulosa (Wall. ex Hook.) R.M.Tryon	Alsophila	Cyatheaceae	Japan
269	Alsophila tuyamae (H.Ohba) Nakaike	Alsophila	Cyatheaceae	Japan
270	Alternanthera sessilis (L.) DC.	Alternanthera	Amaranthaceae	Japan
271	Alysicarpus ovalifolius (Schumach.) J.Léonard	Alysicarpus	Fabaceae	Japan
272	Alysicarpus vaginalis (L.) DC.	Alysicarpus	Fabaceae	Japan
273	Amana edulis (Miq.) Honda	Amana	Liliaceae	Northeast China|North Korea|South Korea|Japan
274	Amana erythronioides (Baker) D.Y.Tan & D.Y.Hong	Amana	Liliaceae	Japan
275	Amaranthus deflexus L.	Amaranthus	Amaranthaceae	Japan
276	Amaranthus graecizans L.	Amaranthus	Amaranthaceae	Japan
277	Amaranthus hybridus L.	Amaranthus	Amaranthaceae	Japan
278	Ambrosia polystachya DC.	Ambrosia	Asteraceae	Japan
279	Ambrosia trifida L.	Ambrosia	Asteraceae	Northeast China|Japan
280	Amelanchier asiatica (Siebold & Zucc.) Endl. ex Walp.	Amelanchier	Rosaceae	South Korea|Japan
281	Amethystea caerulea L.	Amethystea	Lamiaceae	Northeast China|Mongolia|North Korea|South Korea|Japan
282	Amischotolype hispida (A.Rich.) D.Y.Hong	Amischotolype	Commelinaceae	Japan
283	Ammannia baccifera L.	Ammannia	Lythraceae	Japan
284	Ammannia coccinea Rottb.	Ammannia	Lythraceae	Japan
285	Ammannia multiflora Roxb.	Ammannia	Lythraceae	North Korea|South Korea|Japan
286	Ammi majus L.	Ammi	Apiaceae	Japan
287	Amorphophallus kiusianus (Makino) Makino	Amorphophallus	Araceae	Japan
288	Ampelopsis glandulosa var. heterophylla (Thunb.) Momiy.	Ampelopsis	Vitaceae	Northeast China|North Korea|South Korea|Japan
289	Amphicarpaea edgeworthii Benth.	Amphicarpaea	Fabaceae	Northeast China|North Korea|South Korea|Japan
290	Amsonia elliptica (Thunb.) Roem. & Schult.	Amsonia	Apocynaceae	North Korea|South Korea|Japan
291	Anaphalis alpicola Makino	Anaphalis	Asteraceae	Japan
292	Anaphalis margaritacea var. angustifolia (Franch. & Sav.) Hayata	Anaphalis	Asteraceae	Japan
293	Anaphalis margaritacea var. yedoensis (Franch. & Sav.) Ohwi	Anaphalis	Asteraceae	Japan
294	Anaphalis margaritacea (L.) Benth. & Hook.f.	Anaphalis	Asteraceae	Japan
295	Anaphalis sinica var. morii (Nakai) Ohwi	Anaphalis	Asteraceae	South Korea|Japan
296	Anaphalis sinica var. pernivea T.Shimizu	Anaphalis	Asteraceae	Japan
297	Anaphalis sinica var. viscosissima (Honda) Kitam.	Anaphalis	Asteraceae	Japan
298	Anaphalis sinica Hance	Anaphalis	Asteraceae	North Korea|South Korea|Japan
299	Andromeda polifolia L.	Andromeda	Ericaceae	North Korea|Japan
300	Andropogon glomeratus (Walter) Britton, Sterns & Poggenb.	Andropogon	Poaceae	Japan
301	Andropogon virginicus L.	Andropogon	Poaceae	Japan
302	Androsace lehmanniana Spreng.	Androsace	Primulaceae	Mongolia|North Korea|Japan
303	Androsace umbellata (Lour.) Merr.	Androsace	Primulaceae	Northeast China|North Korea|South Korea|Japan
304	Anemonastrum dichotomum (L.) Mosyakin	Anemonastrum	Ranunculaceae	Northeast China|Mongolia|North Korea|South Korea|Japan
305	Anemonastrum flaccidum (Fr.Schmidt) Mosyakin	Anemonastrum	Ranunculaceae	Japan
306	Anemonastrum keiskeanum (T.It? ex Maxim.) Mosyakin	Anemonastrum	Ranunculaceae	Japan
307	Anemonastrum sachalinense (Juz.) Starod.	Anemonastrum	Ranunculaceae	Japan
308	Anemonastrum shikokianum (Makino) Holub	Anemonastrum	Ranunculaceae	Japan
309	Anemone narcissiflora subsp. nipponica (Tamura) Kadota	Anemone	Ranunculaceae	Japan
310	Anemonoides amurensis (Korsh.) Holub	Anemonoides	Ranunculaceae	Northeast China|North Korea|South Korea|Japan
311	Anemonoides debilis (Fisch. ex Turcz.) Holub	Anemonoides	Ranunculaceae	Japan
312	Anemonoides nikoensis (Maxim.) Holub	Anemonoides	Ranunculaceae	North Korea|South Korea|Japan
313	Anemonoides pseudoaltaica (H.Hara) Holub	Anemonoides	Ranunculaceae	North Korea|South Korea|Japan
314	Anemonoides raddeana (Regel) Holub	Anemonoides	Ranunculaceae	Northeast China|North Korea|South Korea|Japan
315	Anemonoides stolonifera (Maxim.) Holub	Anemonoides	Ranunculaceae	Northeast China|South Korea|Japan
316	Anemonopsis macrophylla Siebold & Zucc.	Anemonopsis	Ranunculaceae	Japan
317	Angelica acutiloba var. iwatensis (Kitag.) Hikino	Angelica	Apiaceae	Japan
318	Angelica acutiloba var. lineariloba (Koidz.) Hikino	Angelica	Apiaceae	Japan
319	Angelica acutiloba (Siebold & Zucc.) Kitag.	Angelica	Apiaceae	Japan
320	Angelica anomala Avé-Lall.	Angelica	Apiaceae	Northeast China|North Korea|South Korea|Japan
321	Angelica cartilaginomarginata var. cartilaginomarginata	Angelica	Apiaceae	Northeast China|Japan
322	Angelica cartilaginomarginata (Makino ex Y.Yabe) Nakai	Angelica	Apiaceae	Northeast China|North Korea|South Korea|Japan
323	Angelica cryptotaeniifolia var. kyushiana T.Yamaz.	Angelica	Apiaceae	Japan
324	Angelica cryptotaeniifolia Kitag.	Angelica	Apiaceae	Japan
325	Angelica dahurica (Hoffm.) Benth. & Hook.f. ex Franch. & Sav.	Angelica	Apiaceae	Northeast China|Mongolia|North Korea|South Korea|Japan
326	Angelica decursiva (Miq.) Franch. & Sav.	Angelica	Apiaceae	Northeast China|North Korea|South Korea|Japan
327	Angelica edulis Miyabe ex Y.Yabe	Angelica	Apiaceae	Japan
328	Angelica genuflexa Nutt.	Angelica	Apiaceae	North Korea|South Korea|Japan
329	Angelica hakonensis Maxim.	Angelica	Apiaceae	Japan
330	Angelica inaequalis Maxim.	Angelica	Apiaceae	Japan
331	Angelica japonica var. boninensis (Tuyama) T.Yamaz.	Angelica	Apiaceae	Japan
332	Angelica japonica var. hirsutiflora (Tang S.Liu, C.Y.Chao & T.I.Chuang) T.Yamaz.	Angelica	Apiaceae	Japan
333	Angelica japonica A.Gray	Angelica	Apiaceae	South Korea|Japan
334	Angelica keiskei (Miq.) Koidz.	Angelica	Apiaceae	Japan
335	Angelica longeradiata var. yakushimensis (Masam. & Ohwi) Kitag.	Angelica	Apiaceae	Japan
336	Angelica longeradiata (Maxim.) Kitag.	Angelica	Apiaceae	Japan
337	Angelica lucida L.	Angelica	Apiaceae	Japan
338	Angelica multisecta Maxim.	Angelica	Apiaceae	Japan
339	Angelica polymorpha Maxim.	Angelica	Apiaceae	Northeast China|North Korea|South Korea|Japan
340	Angelica pseudoshikokiana Kitag.	Angelica	Apiaceae	Japan
341	Angelica pubescens Maxim.	Angelica	Apiaceae	Japan
342	Angelica saxicola var. yoshinagae (Makino) Murata & T.Yamanaka	Angelica	Apiaceae	Japan
343	Angelica saxicola Makino ex Y.Yabe	Angelica	Apiaceae	Japan
344	Angelica shikokiana Makino ex Y.Yabe	Angelica	Apiaceae	Japan
345	Angelica sinanomontana Kitag.	Angelica	Apiaceae	Japan
346	Angelica tenuisecta var. furcijuga (Kitag.) H.Ohba	Angelica	Apiaceae	Japan
347	Angelica tenuisecta var. mayebarana (Koidz.) H.Ohba	Angelica	Apiaceae	Japan
348	Angelica tenuisecta (Makino) Makino	Angelica	Apiaceae	Japan
349	Angelica ubadakensis var. valida Kitag.	Angelica	Apiaceae	Japan
350	Angelica ubadakensis (Koidz.) Kitag.	Angelica	Apiaceae	Japan
351	Angelica ursina (Rupr.) Maxim.	Angelica	Apiaceae	Japan
352	Angelica yakusimensis H.Hara	Angelica	Apiaceae	Japan
353	Angiopteris evecta (G.Forst.) Hoffm.	Angiopteris	Marattiaceae	Japan
354	Angiopteris fokiensis Hieron.	Angiopteris	Marattiaceae	Japan
355	Angiopteris lygodiifolia Rosenst.	Angiopteris	Marattiaceae	Japan
356	Aniseia martinicensis (Jacq.) Choisy	Aniseia	Convolvulaceae	Japan
357	Aniselytron treutleri (Kuntze) Soják	Aniselytron	Poaceae	Japan
358	Anisomeles indica (L.) Kuntze	Anisomeles	Lamiaceae	Japan
359	Anodendron affine (Hook. & Arn.) Druce	Anodendron	Apocynaceae	Japan
360	Anoectochilus formosanus Hayata	Anoectochilus	Orchidaceae	Japan
361	Anoectochilus koshunensis Hayata	Anoectochilus	Orchidaceae	Japan
362	Antennaria dioica (L.) Gaertn.	Antennaria	Asteraceae	Northeast China|Mongolia|North Korea|South Korea|Japan
363	Anthoxanthum japonicum (Maxim.) Hack. ex Matsum.	Anthoxanthum	Poaceae	Japan
364	Anthoxanthum monticola (Bigelow) Veldkamp	Anthoxanthum	Poaceae	Northeast China|Mongolia|North Korea|South Korea|Japan
365	Anthoxanthum nitens (Weber) Y.Schouten & Veldkamp	Anthoxanthum	Poaceae	Northeast China|Mongolia|North Korea|South Korea|Japan
366	Anthoxanthum odoratum L.	Anthoxanthum	Poaceae	Northeast China|Mongolia|North Korea|South Korea|Japan
367	Anthoxanthum pluriflorum (Koidz.) Veldkamp	Anthoxanthum	Poaceae	Japan
368	Anthriscus caucalis M.Bieb.	Anthriscus	Apiaceae	Japan
369	Anthriscus sylvestris (L.) Hoffm.	Anthriscus	Apiaceae	Northeast China|Mongolia|North Korea|South Korea|Japan
370	Anticlea sibirica (L.) Kunth	Anticlea	Melanthiaceae	Northeast China|Mongolia|North Korea|Japan
371	Antidesma japonicum Siebold & Zucc.	Antidesma	Phyllanthaceae	Japan
372	Antidesma montanum Blume	Antidesma	Phyllanthaceae	Japan
373	Antrophyum formosanum Hieron.	Antrophyum	Pteridaceae	Japan
374	Antrophyum obovatum Baker	Antrophyum	Pteridaceae	Japan
375	Aphananthe aspera (Thunb.) Planch.	Aphananthe	Cannabaceae	South Korea|Japan
376	Aphyllorchis montana Rchb.f.	Aphyllorchis	Orchidaceae	Japan
377	Apios fortunei Maxim.	Apios	Fabaceae	Japan
378	Apluda mutica L.	Apluda	Poaceae	Japan
379	Apocynum venetum L.	Apocynum	Apocynaceae	Northeast China|Mongolia|North Korea|South Korea|Japan
380	Apodicarpum ikenoi Makino	Apodicarpum	Apiaceae	Japan
381	Apostasia wallichii R.Br.	Apostasia	Orchidaceae	Japan
382	Aquilegia buergeriana Siebold & Zucc.	Aquilegia	Ranunculaceae	Japan
383	Aquilegia flabellata Siebold & Zucc.	Aquilegia	Ranunculaceae	Northeast China|North Korea|Japan
384	Aquilegia oxysepala Trautv. & C.A.Mey.	Aquilegia	Ranunculaceae	Northeast China|North Korea|South Korea|Japan
385	Aquilegia × maruyamana Kitam.	Aquilegia	Ranunculaceae	Japan
386	Arabidopsis halleri subsp. gemmifera (Matsum.) O'Kane & Al-Shehbaz	Arabidopsis	Brassicaceae	Northeast China|North Korea|Japan
387	Arabidopsis lyrata subsp. kamchatica (Fisch. ex DC.) O'Kane & Al-Shehbaz	Arabidopsis	Brassicaceae	Northeast China|Japan
388	Arabidopsis thaliana (L.) Heynh.	Arabidopsis	Brassicaceae	Mongolia|South Korea|Japan
389	Arabis flagellosa Miq.	Arabis	Brassicaceae	Japan
390	Arabis hirsuta (L.) Scop.	Arabis	Brassicaceae	Northeast China|North Korea|South Korea|Japan
391	Arabis serrata Franch. & Sav.	Arabis	Brassicaceae	South Korea|Japan
392	Arabis stelleri DC.	Arabis	Brassicaceae	South Korea|Japan
393	Arabis tanakana Makino	Arabis	Brassicaceae	Japan
394	Arachniodes amabilis var. okinawensis (Nakaike) Seriz.	Arachniodes	Polypodiaceae	Japan
395	Arachniodes amabilis (Blume) Tindale	Arachniodes	Polypodiaceae	South Korea|Japan
396	Arachniodes aristata (G.Forst.) Tindale	Arachniodes	Polypodiaceae	South Korea|Japan
397	Arachniodes assamica (Kuhn) Ohwi	Arachniodes	Polypodiaceae	Japan
398	Arachniodes cantilenae Sa.Kurata	Arachniodes	Polypodiaceae	Japan
399	Arachniodes cavaleriei (Christ) Ohwi	Arachniodes	Polypodiaceae	Japan
400	Arachniodes chinensis (Rosenst.) Ching	Arachniodes	Polypodiaceae	South Korea|Japan
401	Arachniodes coniifolia (T.Moore) Ching	Arachniodes	Polypodiaceae	South Korea|Japan
402	Arachniodes hekiana Sa.Kurata	Arachniodes	Polypodiaceae	Japan
403	Arachniodes hiugana Sa.Kurata	Arachniodes	Polypodiaceae	Japan
404	Arachniodes miqueliana (Maxim. ex Franch. & Sav.) Ohwi	Arachniodes	Polypodiaceae	Northeast China|North Korea|South Korea|Japan
405	Arachniodes mutica (Franch. & Sav.) Ohwi	Arachniodes	Polypodiaceae	South Korea|Japan
406	Arachniodes nipponica (Rosenst.) Ohwi	Arachniodes	Polypodiaceae	Japan
407	Arachniodes simplicior (Makino) Ohwi	Arachniodes	Polypodiaceae	South Korea|Japan
408	Arachniodes sinomiqueliana (Ching) Ohwi	Arachniodes	Polypodiaceae	Japan
409	Arachniodes standishii (T.Moore) Ohwi	Arachniodes	Polypodiaceae	South Korea|Japan
410	Arachniodes yasu-inouei Sa.Kurata	Arachniodes	Polypodiaceae	Japan
411	Arachniodes × clivorum Sa.Kurata	Arachniodes	Polypodiaceae	Japan
412	Arachniodes × ikeminensis Seriz.	Arachniodes	Polypodiaceae	Japan
413	Arachniodes × kenzo-satakei (Sa.Kurata) Sa.Kurata	Arachniodes	Polypodiaceae	Japan
414	Arachniodes × kurosawae Shimura & Sa.Kurata	Arachniodes	Polypodiaceae	Japan
415	Arachniodes × masakii Sa.Kurata	Arachniodes	Polypodiaceae	Japan
416	Arachniodes × minamitanii Sa.Kurata	Arachniodes	Polypodiaceae	Japan
417	Arachniodes × mirabilis Sa.Kurata	Arachniodes	Polypodiaceae	Japan
418	Arachniodes × mitsuyoshiana Sa.Kurata	Arachniodes	Polypodiaceae	Japan
419	Arachniodes × pseudohekiana Sa.Kurata	Arachniodes	Polypodiaceae	Japan
420	Arachniodes × respiciens Sa.Kurata	Arachniodes	Polypodiaceae	Japan
421	Arachniodes × sasamotoi Sa.Kurata	Arachniodes	Polypodiaceae	Japan
422	Arachniodes × subamabilis Sa.Kurata	Arachniodes	Polypodiaceae	Japan
423	Arachniodes × takayamensis Seriz.	Arachniodes	Polypodiaceae	Japan
424	Arachniodes × tomitae Sa.Kurata	Arachniodes	Polypodiaceae	Japan
425	Arachnis labrosa (Lindl. & Paxton) Rchb.f.	Arachnis	Orchidaceae	Japan
426	Aralia cordata Thunb.	Aralia	Araliaceae	North Korea|South Korea|Japan
427	Aralia elata (Miq.) Seem.	Aralia	Araliaceae	Northeast China|North Korea|South Korea|Japan
428	Aralia glabra Matsum.	Aralia	Araliaceae	Japan
429	Archidendron lucidum (Benth.) I.C.Nielsen	Archidendron	Fabaceae	Japan
430	Arctopoa eminens (J.Presl) Prob.	Arctopoa	Poaceae	Japan
431	Arctous alpina (L.) Nied.	Arctous	Ericaceae	Northeast China|Mongolia|North Korea|Japan
432	Ardisia crenata Sims	Ardisia	Primulaceae	South Korea|Japan
433	Ardisia crispa (Thunb.) A.DC.	Ardisia	Primulaceae	Japan
434	Ardisia cymosa var. cymosa	Ardisia	Primulaceae	Japan
435	Ardisia japonica (Thunb.) Blume	Ardisia	Primulaceae	South Korea|Japan
436	Ardisia lallaniana R.Kr.Singh	Ardisia	Primulaceae	Japan
437	Ardisia pusilla A.DC.	Ardisia	Primulaceae	South Korea|Japan
438	Ardisia quinquegona Blume	Ardisia	Primulaceae	Japan
439	Ardisia sieboldii Miq.	Ardisia	Primulaceae	Japan
440	Arenaria katoana var. lanceolata Tatew.	Arenaria	Caryophyllaceae	Japan
441	Arenaria katoana Makino	Arenaria	Caryophyllaceae	Japan
442	Arenaria merckioides Maxim.	Arenaria	Caryophyllaceae	Japan
443	Arenaria serpyllifolia L.	Arenaria	Caryophyllaceae	Northeast China|Mongolia|North Korea|South Korea|Japan
444	Arenga engleri Becc.	Arenga	Arecaceae	Japan
445	Argostemma solaniflorum Elmer	Argostemma	Rubiaceae	Japan
446	Arisaema abei Seriz.	Arisaema	Araceae	Japan
447	Arisaema aequinoctiale Nakai & F.Maek.	Arisaema	Araceae	Japan
448	Arisaema aprile J.Murata	Arisaema	Araceae	Japan
449	Arisaema cucullatum M.Hotta	Arisaema	Araceae	Japan
450	Arisaema ehimense J.Murata & J.Ohno	Arisaema	Araceae	Japan
451	Arisaema heterocephalum subsp. okinawaense H.Ohashi & J.Murata	Arisaema	Araceae	Japan
452	Arisaema heterocephalum Koidz.	Arisaema	Araceae	Japan
453	Arisaema heterophyllum Blume	Arisaema	Araceae	Northeast China|North Korea|South Korea|Japan
454	Arisaema ishizuchiense Murata	Arisaema	Araceae	Japan
455	Arisaema iyoanum Makino	Arisaema	Araceae	Japan
456	Arisaema kawashimae Seriz.	Arisaema	Araceae	Japan
457	Arisaema kishidae Makino ex Nakai	Arisaema	Araceae	Japan
458	Arisaema kiushianum Makino	Arisaema	Araceae	Japan
459	Arisaema kuratae Seriz.	Arisaema	Araceae	Japan
460	Arisaema limbatum Nakai & F.Maek.	Arisaema	Araceae	Japan
461	Arisaema longipedunculatum M.Hotta	Arisaema	Araceae	Japan
462	Arisaema maekawae J.Murata & S.Kakish.	Arisaema	Araceae	Japan
463	Arisaema maximowiczii (Engl.) Nakai	Arisaema	Araceae	Japan
464	Arisaema minamitanii Seriz.	Arisaema	Araceae	Japan
465	Arisaema minus (Seriz.) J.Murata	Arisaema	Araceae	Japan
466	Arisaema monophyllum Nakai	Arisaema	Araceae	Japan
467	Arisaema nagiense Tom.Kobay., K.Sasam. & J.Murata	Arisaema	Araceae	Japan
468	Arisaema nambae Kitam.	Arisaema	Araceae	Japan
469	Arisaema negishii Makino	Arisaema	Araceae	Japan
470	Arisaema nikoense Nakai	Arisaema	Araceae	Japan
471	Arisaema ogatae Koidz.	Arisaema	Araceae	Japan
472	Arisaema ovale Nakai	Arisaema	Araceae	Japan
473	Arisaema ringens (Thunb.) Schott	Arisaema	Araceae	South Korea|Japan
474	Arisaema sachalinense (Miyabe & Kud?) J.Murata	Arisaema	Araceae	Japan
475	Arisaema sazensoo (Blume) Makino	Arisaema	Araceae	Japan
476	Arisaema seppikoense Kitam.	Arisaema	Araceae	Japan
477	Arisaema serratum var. serratum	Arisaema	Araceae	Northeast China|Japan
478	Arisaema serratum (Thunb.) Schott	Arisaema	Araceae	Northeast China|North Korea|South Korea|Japan
479	Arisaema sikokianum Franch. & Sav.	Arisaema	Araceae	Japan
480	Arisaema ternatipartitum Makino	Arisaema	Araceae	Japan
481	Arisaema thunbergii subsp. urashima (H.Hara) H.Ohashi & J.Murata	Arisaema	Araceae	Japan
482	Arisaema thunbergii Blume	Arisaema	Araceae	South Korea|Japan
483	Arisaema tosaense Makino	Arisaema	Araceae	Japan
484	Arisaema undulatifolium subsp. uwajimense Tom.Kobay. & J.Murata	Arisaema	Araceae	Japan
485	Arisaema undulatifolium Nakai	Arisaema	Araceae	Japan
486	Arisaema yamatense subsp. sugimotoi (Nakai) H.Ohashi & J.Murata	Arisaema	Araceae	Japan
487	Arisaema yamatense (Nakai) Nakai	Arisaema	Araceae	Japan
488	Aristida adscensionis L.	Aristida	Poaceae	Northeast China|Mongolia|Japan
489	Aristida boninensis Ohwi & Tuyama	Aristida	Poaceae	Japan
490	Aristida takeoi Ohwi	Aristida	Poaceae	Japan
491	Aristolochia contorta Bunge	Aristolochia	Aristolochiaceae	Northeast China|North Korea|South Korea|Japan
492	Aristolochia debilis Siebold & Zucc.	Aristolochia	Aristolochiaceae	Japan
493	Aristolochia kaempferi Willd.	Aristolochia	Aristolochiaceae	Japan
494	Aristolochia liukiuensis Hatus.	Aristolochia	Aristolochiaceae	Japan
495	Aristolochia tanzawana (Kigawa) Watan.-Toma & Ohi-Toma	Aristolochia	Aristolochiaceae	Japan
496	Aristolochia zollingeriana Miq.	Aristolochia	Aristolochiaceae	Japan
497	Arnica mallotopus Makino	Arnica	Asteraceae	Japan
498	Arnica sachalinensis A.Gray	Arnica	Asteraceae	Japan
499	Arnica unalaschcensis var. tschonoskyi (Iljin) Kitam. & H.Hara	Arnica	Asteraceae	Japan
500	Arnica unalaschcensis Less.	Arnica	Asteraceae	Japan
501	Arrhenatherum elatius (L.) P.Beauv. ex J.Presl & C.Presl	Arrhenatherum	Poaceae	Japan
502	Artemisia angustissima Nakai	Artemisia	Asteraceae	Northeast China|Japan
503	Artemisia annua L.	Artemisia	Asteraceae	Northeast China|Mongolia|North Korea|South Korea|Japan
504	Artemisia argyi var. argyi	Artemisia	Asteraceae	Northeast China|Mongolia|North Korea|South Korea|Japan
505	Artemisia campestris L.	Artemisia	Asteraceae	Northeast China|Mongolia|Japan
506	Artemisia capillaris Thunb.	Artemisia	Asteraceae	Northeast China|Mongolia|North Korea|South Korea|Japan
507	Artemisia caruifolia var. caruifolia	Artemisia	Asteraceae	Northeast China|North Korea|South Korea|Japan
508	Artemisia congesta Kitam.	Artemisia	Asteraceae	Japan
509	Artemisia fukudo Makino	Artemisia	Asteraceae	North Korea|South Korea|Japan
510	Artemisia furcata M.Bieb.	Artemisia	Asteraceae	Japan
511	Artemisia gilvescens Miq.	Artemisia	Asteraceae	Japan
512	Artemisia glomerata Ledeb.	Artemisia	Asteraceae	Japan
513	Artemisia gmelinii Weber ex Stechm.	Artemisia	Asteraceae	Northeast China|Mongolia|North Korea|South Korea|Japan
514	Artemisia indica var. indica	Artemisia	Asteraceae	Japan
515	Artemisia indica var. momiyamae (Kitam.) H.Hara	Artemisia	Asteraceae	Japan
516	Artemisia insularis Kitam.	Artemisia	Asteraceae	Japan
517	Artemisia japonica Thunb.	Artemisia	Asteraceae	Northeast China|Japan
518	Artemisia keiskeana Miq.	Artemisia	Asteraceae	Northeast China|North Korea|South Korea|Japan
519	Artemisia kitadakensis H.Hara & Kitam.	Artemisia	Asteraceae	Japan
520	Artemisia koidzumii var. megaphylla Kitam.	Artemisia	Asteraceae	Japan
521	Artemisia koidzumii Nakai	Artemisia	Asteraceae	North Korea|Japan
522	Artemisia laciniata Willd.	Artemisia	Asteraceae	Mongolia|North Korea|Japan
523	Artemisia lancea Vaniot	Artemisia	Asteraceae	Northeast China|Mongolia|North Korea|South Korea|Japan
524	Artemisia littoricola Kitam.	Artemisia	Asteraceae	Northeast China|South Korea|Japan
525	Artemisia monophylla Kitam.	Artemisia	Asteraceae	Japan
526	Artemisia montana (Nakai) Pamp.	Artemisia	Asteraceae	North Korea|South Korea|Japan
527	Artemisia norvegica subsp. saxatilis (Besser) H.M.Hall & Clem.	Artemisia	Asteraceae	Japan
528	Artemisia pedunculosa Miq.	Artemisia	Asteraceae	Japan
529	Artemisia princeps Pamp.	Artemisia	Asteraceae	Northeast China|North Korea|South Korea|Japan
530	Artemisia rubripes Nakai	Artemisia	Asteraceae	Northeast China|Mongolia|North Korea|South Korea|Japan
531	Artemisia schmidtiana Maxim.	Artemisia	Asteraceae	Japan
532	Artemisia scoparia Waldst. & Kit.	Artemisia	Asteraceae	Northeast China|Mongolia|North Korea|South Korea|Japan
533	Artemisia sinanensis Y.Yabe	Artemisia	Asteraceae	Japan
534	Artemisia stelleriana Besser	Artemisia	Asteraceae	North Korea|South Korea|Japan
535	Artemisia tilesii Ledeb.	Artemisia	Asteraceae	Japan
536	Artemisia umbrosa (Besser) Turcz. ex Verl.	Artemisia	Asteraceae	Northeast China|Mongolia|Japan
537	Arthraxon hispidus (Thunb.) Makino	Arthraxon	Poaceae	Northeast China|North Korea|South Korea|Japan
538	Arthropteris palisotii (Desv.) Alston	Arthropteris	Polypodiaceae	Japan
539	Aruncus dioicus var. insularis H.Hara	Aruncus	Rosaceae	Japan
540	Aruncus sylvester var. astilboides (Maxim.) Makino	Aruncus	Rosaceae	Japan
541	Aruncus sylvester Kostel. ex Maxim.	Aruncus	Rosaceae	Northeast China|North Korea|South Korea|Japan
542	Arundina graminifolia (D.Don) Hochr.	Arundina	Orchidaceae	Japan
543	Arundinella hirta (Thunb.) Tanaka	Arundinella	Poaceae	Northeast China|Mongolia|North Korea|South Korea|Japan
544	Arundo donax L.	Arundo	Poaceae	Japan
545	Arundo formosana Hack.	Arundo	Poaceae	Japan
546	Asarum asaroides (C.Morren & Decne.) Makino	Asarum	Aristolochiaceae	Japan
547	Asarum asperum var. geaster (F.Maek. ex Akasawa) T.Sugaw.	Asarum	Aristolochiaceae	Japan
548	Asarum asperum F.Maek.	Asarum	Aristolochiaceae	Japan
549	Asarum blumei Duch.	Asarum	Aristolochiaceae	Japan
550	Asarum caudigerum Hance	Asarum	Aristolochiaceae	Japan
551	Asarum caulescens Maxim.	Asarum	Aristolochiaceae	Japan
552	Asarum celsum F.Maek. ex Hatus. & Yamahata	Asarum	Aristolochiaceae	Japan
553	Asarum costatum (F.Maek.) T.Sugaw.	Asarum	Aristolochiaceae	Japan
554	Asarum crassum F.Maek.	Asarum	Aristolochiaceae	Japan
555	Asarum curvistigma F.Maek.	Asarum	Aristolochiaceae	Japan
556	Asarum dilatatum (F.Maek.) T.Sugaw.	Asarum	Aristolochiaceae	Japan
557	Asarum dissitum F.Maek. ex Hatus. & Yamahata	Asarum	Aristolochiaceae	Japan
558	Asarum fauriei var. nakaianum (F.Maek.) Ohwi	Asarum	Aristolochiaceae	Japan
559	Asarum fauriei var. takaoi (F.Maek.) T.Sugaw.	Asarum	Aristolochiaceae	Japan
560	Asarum fauriei Franch.	Asarum	Aristolochiaceae	Japan
561	Asarum fudsinoi T.It?	Asarum	Aristolochiaceae	Japan
562	Asarum gelasinum Hatus. & Yamahata	Asarum	Aristolochiaceae	Japan
563	Asarum gusk Hatus. & Yamahata	Asarum	Aristolochiaceae	Japan
564	Asarum hatsushimae F.Maek. ex Hatus. & Yamahata	Asarum	Aristolochiaceae	Japan
565	Asarum heterotropoides F.Schmidt	Asarum	Aristolochiaceae	Northeast China|North Korea|South Korea|Japan
566	Asarum hexalobum var. controversum Hatus. & Yamahata	Asarum	Aristolochiaceae	Japan
567	Asarum hexalobum var. perfectum F.Maek.	Asarum	Aristolochiaceae	Japan
568	Asarum hexalobum F.Maek.	Asarum	Aristolochiaceae	Japan
569	Asarum ikegamii var. fujimakii T.Sugaw.	Asarum	Aristolochiaceae	Japan
570	Asarum ikegamii (F.Maek. ex Y.Maek.) T.Sugaw.	Asarum	Aristolochiaceae	Japan
571	Asarum kinoshitae (F.Maek. ex Kinosh.) T.Sugaw.	Asarum	Aristolochiaceae	Japan
572	Asarum kiusianum F.Maek.	Asarum	Aristolochiaceae	Japan
573	Asarum kumageanum Masam.	Asarum	Aristolochiaceae	Japan
574	Asarum kurosawae Sugim.	Asarum	Aristolochiaceae	Japan
575	Asarum leucosepalum Hatus. ex Yamahata	Asarum	Aristolochiaceae	Japan
576	Asarum lutchuense (Honda) Koidz.	Asarum	Aristolochiaceae	Japan
577	Asarum megacalyx (F.Maek.) T.Sugaw.	Asarum	Aristolochiaceae	Japan
578	Asarum minamitanianum Hatus.	Asarum	Aristolochiaceae	Japan
579	Asarum mitoanum T.Sugaw.	Asarum	Aristolochiaceae	Japan
580	Asarum monodoriflorum Hatus. & Yamahata	Asarum	Aristolochiaceae	Japan
581	Asarum muramatsui Makino	Asarum	Aristolochiaceae	Japan
582	Asarum nipponicum var. nankaiense (F.Maek.) T.Sugaw.	Asarum	Aristolochiaceae	Japan
583	Asarum nipponicum F.Maek.	Asarum	Aristolochiaceae	Japan
584	Asarum okinawense Hatus.	Asarum	Aristolochiaceae	Japan
585	Asarum pellucidum Hatus. & Yamahata	Asarum	Aristolochiaceae	Japan
586	Asarum rigescens var. brachypodion T.Sugaw.	Asarum	Aristolochiaceae	Japan
587	Asarum rigescens F.Maek.	Asarum	Aristolochiaceae	Japan
588	Asarum sakawanum var. stellatum (F.Maek. ex Akasawa) T.Sugaw.	Asarum	Aristolochiaceae	Japan
589	Asarum sakawanum Makino	Asarum	Aristolochiaceae	Japan
590	Asarum satsumense F.Maek.	Asarum	Aristolochiaceae	Japan
591	Asarum savatieri var. iseanum T.Sugaw.	Asarum	Aristolochiaceae	Japan
592	Asarum savatieri Franch.	Asarum	Aristolochiaceae	Japan
593	Asarum senkakuinsulare Hatus.	Asarum	Aristolochiaceae	Japan
594	Asarum sieboldii var. dimidiatum (F.Maek.) T.Sugaw.	Asarum	Aristolochiaceae	Japan
595	Asarum sieboldii Miq.	Asarum	Aristolochiaceae	Northeast China|North Korea|South Korea|Japan
596	Asarum simile Hatus. & Yamahata	Asarum	Aristolochiaceae	Japan
597	Asarum subglobosum F.Maek. ex Hatus. & Yamahata	Asarum	Aristolochiaceae	Japan
598	Asarum tamaense Makino	Asarum	Aristolochiaceae	Japan
599	Asarum tokarense Hatus. & Yamahata	Asarum	Aristolochiaceae	Japan
600	Asarum trigynum (F.Maek.) Araki	Asarum	Aristolochiaceae	Japan
601	Asarum trinacriforme Hatus. & Yamahata	Asarum	Aristolochiaceae	Japan
602	Asarum unzen (F.Maek.) Kitam. & Murata	Asarum	Aristolochiaceae	Japan
603	Asarum yaeyamense Hatus.	Asarum	Aristolochiaceae	Japan
604	Asarum yakusimense Masam.	Asarum	Aristolochiaceae	Japan
605	Asarum yoshikawae T.Sugaw.	Asarum	Aristolochiaceae	Japan
606	Asimitellaria acerina (Makino) R.A.Folk & Y.Okuyama	Asimitellaria	Saxifragaceae	Japan
607	Asimitellaria doiana (Ohwi) R.A.Folk & Y.Okuyama	Asimitellaria	Saxifragaceae	Japan
608	Asimitellaria furusei (Ohwi) R.A.Folk & Y.Okuyama	Asimitellaria	Saxifragaceae	Japan
609	Asimitellaria japonica (Maxim.) R.A.Folk & Y.Okuyama	Asimitellaria	Saxifragaceae	Japan
610	Asimitellaria kiusiana (Makino) R.A.Folk & Y.Okuyama	Asimitellaria	Saxifragaceae	Japan
611	Asimitellaria koshiensis (Ohwi) R.A.Folk & Y.Okuyama	Asimitellaria	Saxifragaceae	Japan
612	Asimitellaria pauciflora (Rosend.) R.A.Folk & Y.Okuyama	Asimitellaria	Saxifragaceae	Japan
613	Asimitellaria stylosa (H.Boissieu) R.A.Folk & Y.Okuyama	Asimitellaria	Saxifragaceae	Japan
614	Asimitellaria yoshinagae (H.Hara) R.A.Folk & Y.Okuyama	Asimitellaria	Saxifragaceae	Japan
615	Asparagus cochinchinensis (Lour.) Merr.	Asparagus	Asparagaceae	South Korea|Japan
616	Asparagus kiusianus Makino	Asparagus	Asparagaceae	Japan
617	Asparagus oligoclonos Maxim.	Asparagus	Asparagaceae	Northeast China|Mongolia|North Korea|South Korea|Japan
618	Asparagus schoberioides Kunth	Asparagus	Asparagaceae	Northeast China|Mongolia|North Korea|South Korea|Japan
619	Asperula trifida Makino	Asperula	Rubiaceae	Japan
620	Aspidistra elatior Blume	Aspidistra	Asparagaceae	South Korea|Japan
621	Asplenium antiquum Makino	Asplenium	Aspleniaceae	South Korea|Japan
622	Asplenium australasicum Hook.	Asplenium	Aspleniaceae	Japan
623	Asplenium austrochinense Ching	Asplenium	Aspleniaceae	Japan
624	Asplenium boreale (Ohwi ex Sa.Kurata) Nakaike	Asplenium	Aspleniaceae	South Korea|Japan
625	Asplenium capillipes Makino	Asplenium	Aspleniaceae	Japan
626	Asplenium castaneoviride Baker	Asplenium	Aspleniaceae	Northeast China|North Korea|South Korea|Japan
627	Asplenium coenobiale Hance	Asplenium	Aspleniaceae	Japan
628	Asplenium ensiforme Wall. ex Hook. & Grev.	Asplenium	Aspleniaceae	Japan
629	Asplenium formosae Christ	Asplenium	Aspleniaceae	Japan
630	Asplenium griffithianum Hook.	Asplenium	Aspleniaceae	Japan
631	Asplenium incisum Thunb.	Asplenium	Aspleniaceae	Northeast China|North Korea|South Korea|Japan
632	Asplenium laciniatum subsp. tenuicaule (Hayata) Fraser-Jenk.	Asplenium	Aspleniaceae	Northeast China|Japan
633	Asplenium laserpitiifolium Lam.	Asplenium	Aspleniaceae	Japan
634	Asplenium micantifrons (Tuyama) Tuyama ex H.Ohba	Asplenium	Aspleniaceae	Japan
635	Asplenium nidus L.	Asplenium	Aspleniaceae	Japan
636	Asplenium normale D.Don	Asplenium	Aspleniaceae	Northeast China|South Korea|Japan
637	Asplenium oligophlebium var. iezimaense (Tagawa) Tagawa	Asplenium	Aspleniaceae	Japan
638	Asplenium oligophlebium Baker	Asplenium	Aspleniaceae	South Korea|Japan
639	Asplenium polyodon G.Forst.	Asplenium	Aspleniaceae	Japan
640	Asplenium prolongatum Hook.	Asplenium	Aspleniaceae	South Korea|Japan
641	Asplenium ritoense Hayata	Asplenium	Aspleniaceae	South Korea|Japan
642	Asplenium ruprechtii Sa.Kurata	Asplenium	Aspleniaceae	Northeast China|Mongolia|North Korea|South Korea|Japan
643	Asplenium ruta-muraria L.	Asplenium	Aspleniaceae	Northeast China|Mongolia|North Korea|South Korea|Japan
644	Asplenium sarelii subsp. pekinense (Hance) Fraser-Jenk., Pangtey & Khullar	Asplenium	Aspleniaceae	Northeast China|South Korea|Japan
645	Asplenium sarelii Hook.	Asplenium	Aspleniaceae	Northeast China|South Korea|Japan
646	Asplenium scolopendrium L.	Asplenium	Aspleniaceae	North Korea|South Korea|Japan
647	Asplenium tenerum G.Forst.	Asplenium	Aspleniaceae	South Korea|Japan
648	Asplenium trichomanes L.	Asplenium	Aspleniaceae	North Korea|South Korea|Japan
649	Asplenium trigonopterum Kunze	Asplenium	Aspleniaceae	Japan
650	Asplenium tripteropus Nakai	Asplenium	Aspleniaceae	South Korea|Japan
651	Asplenium viride Huds.	Asplenium	Aspleniaceae	Japan
652	Asplenium wilfordii Mett.	Asplenium	Aspleniaceae	South Korea|Japan
653	Asplenium wrightii D.C.Eaton ex Hook.	Asplenium	Aspleniaceae	South Korea|Japan
654	Asplenium yoshinagae Makino	Asplenium	Aspleniaceae	Japan
655	Asplenium × akaishiense Otsuka	Asplenium	Aspleniaceae	Japan
656	Asplenium × iidanum (Sa.Kurata) Y.Shimura & K.Takiguchi	Asplenium	Aspleniaceae	Japan
657	Asplenium × kenzoi Sa.Kurata	Asplenium	Aspleniaceae	Japan
658	Asplenium × kitazawae Sa.Kurata & Hutoh	Asplenium	Aspleniaceae	Japan
659	Asplenium × shikokianum Makino	Asplenium	Aspleniaceae	South Korea|Japan
660	Asplenium × tosaense Sa.Kurata	Asplenium	Aspleniaceae	Japan
661	Aster ageratoides var. intermedius (Soejima) Mot.Ito & Soejima	Aster	Asteraceae	Japan
662	Aster ageratoides var. ovalifolius Kitam.	Aster	Asteraceae	Japan
663	Aster ageratoides var. sawadanus	Aster	Asteraceae	Japan
664	Aster ageratoides var. tenuifolius	Aster	Asteraceae	Japan
665	Aster arenarius (Kitam.) Nemoto	Aster	Asteraceae	South Korea|Japan
666	Aster asagrayi	Aster	Asteraceae	Japan
667	Aster dimorphophyllus Franch. & Sav.	Aster	Asteraceae	Japan
668	Aster glehnii var. hondoensis	Aster	Asteraceae	Japan
669	Aster glehnii F.Schmidt	Aster	Asteraceae	South Korea|Japan
670	Aster hispidus var. insularis (Makino) Mot.Ito & Soejima	Aster	Asteraceae	Japan
671	Aster hispidus var. koidzumianus (Kitam.) Mot.Ito & Soejima	Aster	Asteraceae	Japan
672	Aster hispidus var. leptocladus (Makino) Mot.Ito & Soejima	Aster	Asteraceae	Japan
673	Aster hispidus Thunb.	Aster	Asteraceae	Northeast China|Mongolia|North Korea|South Korea|Japan
674	Aster iinumae Kitam.	Aster	Asteraceae	Japan
675	Aster incisus Fisch.	Aster	Asteraceae	Northeast China|North Korea|South Korea|Japan
676	Aster kantoensis Kitam.	Aster	Asteraceae	Japan
677	Aster komonoensis Makino	Aster	Asteraceae	Japan
678	Aster maackii Regel	Aster	Asteraceae	Northeast China|Mongolia|North Korea|South Korea|Japan
679	Aster microcephalus var. ovatus (Franch. & Sav.) Soejima & Mot.Ito	Aster	Asteraceae	North Korea|South Korea|Japan
680	Aster microcephalus var. ripensis Makino	Aster	Asteraceae	Japan
681	Aster microcephalus var. yezoensis (Kitam. & H.Hara) Soejima & Mot.Ito	Aster	Asteraceae	Japan
682	Aster microcephalus (Miq.) Franch. & Sav.	Aster	Asteraceae	Japan
683	Aster miquelianus H.Hara	Aster	Asteraceae	Japan
684	Aster miyagii Koidz.	Aster	Asteraceae	Japan
685	Aster rugulosus Maxim.	Aster	Asteraceae	Japan
686	Aster satsumensis Soejima	Aster	Asteraceae	Japan
687	Aster savatieri Makino	Aster	Asteraceae	Japan
688	Aster scaber Thunb.	Aster	Asteraceae	Northeast China|North Korea|South Korea|Japan
689	Aster semiamplexicaulis (Makino) Makino ex Koidz.	Aster	Asteraceae	Japan
690	Aster sohayakiensis Koidz.	Aster	Asteraceae	Japan
691	Aster spathulifolius Maxim.	Aster	Asteraceae	North Korea|South Korea|Japan
692	Aster sugimotoi Kitam.	Aster	Asteraceae	Japan
693	Aster taiwanensis var. lucens (Kitam.) Kitam.	Aster	Asteraceae	Japan
694	Aster tataricus L.f.	Aster	Asteraceae	Northeast China|Mongolia|North Korea|South Korea|Japan
695	Aster tenuipes Makino	Aster	Asteraceae	Japan
696	Aster verticillatus (Reinw.) Brouillet, Semple & Y.L.Chen	Aster	Asteraceae	South Korea|Japan
697	Aster viscidulus var. alpinus (Koidz.) Kitam.	Aster	Asteraceae	Japan
698	Aster viscidulus Makino	Aster	Asteraceae	Japan
699	Aster yakushimensis (Kitam.) Soejima & Yahara	Aster	Asteraceae	Japan
700	Aster yomena var. dentata (Kitam.) H.Hara	Aster	Asteraceae	Japan
701	Aster yomena (Kitam.) Honda	Aster	Asteraceae	North Korea|South Korea|Japan
702	Aster yoshinaganus (Kitam.) Mot.Ito & Soejima	Aster	Asteraceae	Japan
703	Aster × sekimotoi Makino	Aster	Asteraceae	Japan
704	Astilbe formosa (Nakai) Nakai	Astilbe	Saxifragaceae	Japan
705	Astilbe glaberrima var. saxatilis (Nakai) H.Ohba	Astilbe	Saxifragaceae	Japan
706	Astilbe glaberrima Nakai	Astilbe	Saxifragaceae	Japan
707	Astilbe hachijoensis Nakai	Astilbe	Saxifragaceae	Japan
708	Astilbe japonica (C.Morren & Decne.) A.Gray	Astilbe	Saxifragaceae	Japan
709	Astilbe microphylla var. riparia Hatus.	Astilbe	Saxifragaceae	Japan
710	Astilbe microphylla Knoll	Astilbe	Saxifragaceae	Japan
711	Astilbe okuyamae H.Hara	Astilbe	Saxifragaceae	Japan
712	Astilbe platyphylla H.Boissieu	Astilbe	Saxifragaceae	Japan
713	Astilbe rubra Hook.f. & Thomson	Astilbe	Saxifragaceae	North Korea|South Korea|Japan
714	Astilbe shikokiana Nakai	Astilbe	Saxifragaceae	Japan
715	Astilbe simplicifolia Makino	Astilbe	Saxifragaceae	North Korea|Japan
716	Astilbe thunbergii var. bandaica (Honda) Murata	Astilbe	Saxifragaceae	Japan
717	Astilbe thunbergii var. congesta H.Boissieu	Astilbe	Saxifragaceae	Japan
718	Astilbe thunbergii var. fujisanensis (Nakai) Ohwi	Astilbe	Saxifragaceae	Japan
719	Astilbe thunbergii var. kiusiana (H.Hara) H.Hara ex H.Ohba	Astilbe	Saxifragaceae	Japan
720	Astilbe thunbergii (Siebold & Zucc.) Miq.	Astilbe	Saxifragaceae	Japan
721	Astilbe × amabilis H.Hara	Astilbe	Saxifragaceae	Japan
722	Astragalus frigidus (L.) A.Gray	Astragalus	Fabaceae	Mongolia|Japan
723	Astragalus japonicus H.Boissieu	Astragalus	Fabaceae	Japan
724	Astragalus laxmannii Jacq.	Astragalus	Fabaceae	Northeast China|Mongolia|North Korea|South Korea|Japan
725	Astragalus mongholicus Bunge	Astragalus	Fabaceae	Northeast China|Mongolia|North Korea|South Korea|Japan
726	Astragalus reflexistipulus Miq.	Astragalus	Fabaceae	Japan
727	Astragalus schelichowii Turcz.	Astragalus	Fabaceae	Japan
728	Astragalus shiroumaensis Makino	Astragalus	Fabaceae	Japan
729	Astragalus sikokianus Nakai	Astragalus	Fabaceae	North Korea|South Korea|Japan
730	Astragalus sinicus L.	Astragalus	Fabaceae	Japan
731	Astragalus tokachiensis T.Yamaz. & Kadota	Astragalus	Fabaceae	Japan
732	Astragalus yamamotoi Miyabe & Tatew.	Astragalus	Fabaceae	Japan
733	Asyneuma japonicum (Miq.) Briq.	Asyneuma	Campanulaceae	Northeast China|North Korea|South Korea|Japan
734	Athyrium arisanense (Hayata) Tagawa	Athyrium	Aspleniaceae	Japan
735	Athyrium atkinsonii Bedd.	Athyrium	Aspleniaceae	Japan
736	Athyrium banajaoense (C.Chr.) Christenh.	Athyrium	Aspleniaceae	Japan
737	Athyrium christensenianum (Koidz.) Seriz.	Athyrium	Aspleniaceae	South Korea|Japan
738	Athyrium clivicola Tagawa	Athyrium	Aspleniaceae	South Korea|Japan
739	Athyrium crenulatoserrulatum Makino	Athyrium	Aspleniaceae	Northeast China|North Korea|South Korea|Japan
740	Athyrium decurrenti-alatum (Hook.) Copel.	Athyrium	Aspleniaceae	South Korea|Japan
741	Athyrium delavayi Christ	Athyrium	Aspleniaceae	Japan
742	Athyrium deltoidofrons Makino	Athyrium	Aspleniaceae	North Korea|South Korea|Japan
743	Athyrium distans (D.Don) T.Moore	Athyrium	Aspleniaceae	Japan
744	Athyrium distentifolium Tausch ex Opiz	Athyrium	Aspleniaceae	North Korea|Japan
745	Athyrium eremicola Oka & Sa.Kurata	Athyrium	Aspleniaceae	Japan
746	Athyrium iseanum var. angustisectum Tagawa	Athyrium	Aspleniaceae	Japan
747	Athyrium iseanum Rosenst.	Athyrium	Aspleniaceae	South Korea|Japan
748	Athyrium kenzo-satakei Sa.Kurata	Athyrium	Aspleniaceae	Japan
749	Athyrium kuratae Seriz.	Athyrium	Aspleniaceae	Japan
750	Athyrium masamunei Seriz.	Athyrium	Aspleniaceae	Japan
751	Athyrium melanolepis (Franch. & Sav.) Christ	Athyrium	Aspleniaceae	Northeast China|Japan
752	Athyrium monomachii (Kom.) Kom.	Athyrium	Aspleniaceae	Northeast China|Mongolia|Japan
753	Athyrium nakanoi Makino	Athyrium	Aspleniaceae	Japan
754	Athyrium neglectum Seriz.	Athyrium	Aspleniaceae	Japan
755	Athyrium nikkoense Makino	Athyrium	Aspleniaceae	Japan
756	Athyrium niponicum (Mett.) Hance	Athyrium	Aspleniaceae	Northeast China|North Korea|South Korea|Japan
757	Athyrium oblitescens Sa.Kurata	Athyrium	Aspleniaceae	Japan
758	Athyrium opacum f. glabrescens (Sa.Kurata) Seriz.	Athyrium	Aspleniaceae	Japan
759	Athyrium opacum (D.Don) Copel.	Athyrium	Aspleniaceae	Japan
760	Athyrium oppositipennum Hayata	Athyrium	Aspleniaceae	Japan
761	Athyrium otophorum var. okanum Sa.Kurata	Athyrium	Aspleniaceae	Japan
762	Athyrium otophorum (Miq.) Koidz.	Athyrium	Aspleniaceae	South Korea|Japan
763	Athyrium palustre Seriz.	Athyrium	Aspleniaceae	Japan
764	Athyrium pinetorum Tagawa	Athyrium	Aspleniaceae	Japan
765	Athyrium rupestre Kodama	Athyrium	Aspleniaceae	Japan
766	Athyrium setiferum C.Chr.	Athyrium	Aspleniaceae	Japan
767	Athyrium setuligerum Sa.Kurata	Athyrium	Aspleniaceae	Japan
768	Athyrium sheareri (Baker) Ching	Athyrium	Aspleniaceae	South Korea|Japan
769	Athyrium silvicola Tagawa	Athyrium	Aspleniaceae	Japan
770	Athyrium sohayakiense Nakaike	Athyrium	Aspleniaceae	Japan
771	Athyrium spinescens Sa.Kurata	Athyrium	Aspleniaceae	Japan
772	Athyrium spinulosum (Maxim.) Milde	Athyrium	Aspleniaceae	Northeast China|North Korea|South Korea|Japan
773	Athyrium strigillosum (T.Moore ex E.J.Lowe) Salomon	Athyrium	Aspleniaceae	Japan
774	Athyrium tashiroi Tagawa	Athyrium	Aspleniaceae	Japan
775	Athyrium vidalii (Franch. & Sav.) Nakai	Athyrium	Aspleniaceae	South Korea|Japan
776	Athyrium viridescentipes Sa.Kurata	Athyrium	Aspleniaceae	Japan
777	Athyrium wardii (Hook.) Makino	Athyrium	Aspleniaceae	South Korea|Japan
778	Athyrium yakusimense Tagawa	Athyrium	Aspleniaceae	Japan
779	Athyrium yokoscense (Franch. & Sav.) Christ	Athyrium	Aspleniaceae	Northeast China|North Korea|South Korea|Japan
780	Athyrium × akiense Sa.Kurata	Athyrium	Aspleniaceae	Japan
781	Athyrium × amagi-pedis Sa.Kurata	Athyrium	Aspleniaceae	Japan
782	Athyrium × anceps Sa.Kurata	Athyrium	Aspleniaceae	Japan
783	Athyrium × austrojaponense Sa.Kurata	Athyrium	Aspleniaceae	Japan
784	Athyrium × awatae Seriz.	Athyrium	Aspleniaceae	Japan
785	Athyrium × calophyllum Sa.Kurata ex Seriz.	Athyrium	Aspleniaceae	Japan
786	Athyrium × cornopteroides Sa.Kurata	Athyrium	Aspleniaceae	Japan
787	Athyrium × flavosorum Seriz.	Athyrium	Aspleniaceae	Japan
788	Athyrium × fuscopaleaceum Sa.Kurata	Athyrium	Aspleniaceae	Japan
789	Athyrium × hisatsuanum Sa.Kurata	Athyrium	Aspleniaceae	Japan
790	Athyrium × ikutae Sa.Kurata	Athyrium	Aspleniaceae	Japan
791	Athyrium × inabaense Seriz.	Athyrium	Aspleniaceae	Japan
792	Athyrium × inouei Sa.Kurata	Athyrium	Aspleniaceae	Japan
793	Athyrium × kawabatae Sa.Kurata	Athyrium	Aspleniaceae	Japan
794	Athyrium × kawabataeoides Sa.Kurata	Athyrium	Aspleniaceae	Japan
795	Athyrium × kidoanum Sa.Kurata	Athyrium	Aspleniaceae	Japan
796	Athyrium × masachikanum (Sa.Kurata) Seriz.	Athyrium	Aspleniaceae	Japan
797	Athyrium × masayukianum Sa.Kurata	Athyrium	Aspleniaceae	Japan
798	Athyrium × megayakusimense Sa.Kurata	Athyrium	Aspleniaceae	Japan
799	Athyrium × mentiens Sa.Kurata	Athyrium	Aspleniaceae	Japan
800	Athyrium × minakuchii Sa.Kurata	Athyrium	Aspleniaceae	Japan
801	Athyrium × neoelegans Sa.Kurata	Athyrium	Aspleniaceae	Japan
802	Athyrium × paludicola Sa.Kurata ex Seriz.	Athyrium	Aspleniaceae	Japan
803	Athyrium × petiolulatum Sa.Kurata	Athyrium	Aspleniaceae	Japan
804	Athyrium × pseudoiseanum Sa.Kurata	Athyrium	Aspleniaceae	Japan
805	Athyrium × pseudopinetorum Seriz.	Athyrium	Aspleniaceae	Japan
806	Athyrium × pseudospinescens Seriz.	Athyrium	Aspleniaceae	Japan
807	Athyrium × pseudowardii Seriz.	Athyrium	Aspleniaceae	Japan
808	Athyrium × purpurascens (Tagawa) Sa.Kurata	Athyrium	Aspleniaceae	Japan
809	Athyrium × purpureipes Sa.Kurata	Athyrium	Aspleniaceae	Japan
810	Athyrium × pygmaei-silvae Sa.Kurata	Athyrium	Aspleniaceae	Japan
811	Athyrium × quaesitum Sa.Kurata	Athyrium	Aspleniaceae	Japan
812	Athyrium × saitoanum (Sugim.) Seriz.	Athyrium	Aspleniaceae	Japan
813	Athyrium × satsumense Seriz.	Athyrium	Aspleniaceae	Japan
814	Athyrium × sefuricola Sa.Kurata	Athyrium	Aspleniaceae	Japan
815	Athyrium × shiibaense (Seriz.) Nakaike	Athyrium	Aspleniaceae	Japan
816	Athyrium × shikoku-montanum Seriz.	Athyrium	Aspleniaceae	Japan
817	Athyrium × subcrassipes Seriz.	Athyrium	Aspleniaceae	Japan
818	Athyrium × tokashikii Sa.Kurata	Athyrium	Aspleniaceae	Japan
819	Athyrium × tsurutanum Sa.Kurata	Athyrium	Aspleniaceae	Japan
820	Athyrium × undulatipinnulum Seriz.	Athyrium	Aspleniaceae	Japan
821	Athyrium × watanabei Seriz.	Athyrium	Aspleniaceae	Japan
822	Athyrium × yakuinsulare Sa.Kurata	Athyrium	Aspleniaceae	Japan
823	Athyrium × yakumonticola Sa.Kurata	Athyrium	Aspleniaceae	Japan
824	Atractylodes lancea (Thunb.) DC.	Atractylodes	Asteraceae	Northeast China|North Korea|South Korea|Japan
825	Atriplex littoralis L.	Atriplex	Amaranthaceae	Japan
826	Atriplex maximowicziana Makino	Atriplex	Amaranthaceae	Japan
827	Atriplex prostrata Boucher ex DC.	Atriplex	Amaranthaceae	Japan
828	Atriplex subcordata Kitag.	Atriplex	Amaranthaceae	Japan
829	Aucuba japonica var. borealis Miyabe & Kud?	Aucuba	Garryaceae	Japan
830	Aucuba japonica var. ovoidea Koidz.	Aucuba	Garryaceae	Japan
831	Aucuba japonica Thunb.	Aucuba	Garryaceae	South Korea|Japan
832	Avena barbata Pott ex Link	Avena	Poaceae	Japan
833	Avena fatua L.	Avena	Poaceae	Northeast China|Mongolia|Japan
834	Avena sativa L.	Avena	Poaceae	Mongolia|Japan
835	Avena sterilis subsp. ludoviciana (Durieu) Nyman	Avena	Poaceae	Japan
836	Avenella flexuosa (L.) Drejer	Avenella	Poaceae	Japan
837	Avicennia marina (Forssk.) Vierh.	Avicennia	Acanthaceae	Japan
838	Axonopus fissifolius (Raddi) Kuhlm.	Axonopus	Poaceae	Japan
839	Azolla pinnata R.Br.	Azolla	Salviniaceae	North Korea|South Korea|Japan
840	Balanophora fungosa J.R.Forst. & G.Forst.	Balanophora	Balanophoraceae	Japan
841	Balanophora japonica Makino	Balanophora	Balanophoraceae	Japan
842	Balanophora tobiracola Makino	Balanophora	Balanophoraceae	Japan
843	Balanophora yakushimensis Hatus. & Masam.	Balanophora	Balanophoraceae	Japan
844	Barbarea orthoceras Ledeb.	Barbarea	Brassicaceae	Northeast China|Mongolia|North Korea|South Korea|Japan
845	Barbarea verna (Mill.) Asch.	Barbarea	Brassicaceae	Japan
846	Barbarea vulgaris W.T.Aiton	Barbarea	Brassicaceae	Northeast China|Mongolia|Japan
847	Barnardia japonica (Thunb.) Schult. & Schult.f.	Barnardia	Asparagaceae	Northeast China|North Korea|South Korea|Japan
848	Barringtonia asiatica (L.) Kurz	Barringtonia	Lecythidaceae	Japan
849	Barringtonia racemosa (L.) Spreng.	Barringtonia	Lecythidaceae	Japan
850	Bassia scoparia (L.) A.J.Scott	Bassia	Amaranthaceae	Northeast China|Mongolia|North Korea|South Korea|Japan
851	Beckmannia syzigachne (Steud.) Fernald	Beckmannia	Poaceae	Northeast China|Mongolia|North Korea|South Korea|Japan
852	Begonia fenicis Merr.	Begonia	Begoniaceae	Japan
853	Begonia formosana (Hayata) Masam.	Begonia	Begoniaceae	Japan
854	Beilschmiedia erythrophloia Hayata	Beilschmiedia	Lauraceae	Japan
855	Benkara sinensis (Lour.) Ridsdale	Benkara	Rubiaceae	Japan
856	Berberis amurensis Rupr.	Berberis	Berberidaceae	Northeast China|Mongolia|North Korea|South Korea|Japan
857	Berberis sieboldii Miq.	Berberis	Berberidaceae	Japan
858	Berberis thunbergii DC.	Berberis	Berberidaceae	Japan
859	Berberis tschonoskyana Regel	Berberis	Berberidaceae	Japan
860	Berchemia floribunda (Wall.) Brongn.	Berchemia	Rhamnaceae	South Korea|Japan
861	Berchemia lineata (L.) DC.	Berchemia	Rhamnaceae	Japan
862	Berchemia longiracemosa Okuyama	Berchemia	Rhamnaceae	Japan
863	Berchemia pauciflora Maxim.	Berchemia	Rhamnaceae	Japan
864	Berchemiella berchemiifolia (Makino) Nakai	Berchemiella	Rhamnaceae	South Korea|Japan
865	Bergia ammannioides Roxb.	Bergia	Elatinaceae	Japan
866	Betula chichibuensis H.Hara	Betula	Betulaceae	Japan
867	Betula corylifolia Regel & Maxim.	Betula	Betulaceae	Japan
868	Betula davurica var. okuboi Miyabe & Tatew.	Betula	Betulaceae	Japan
869	Betula davurica Pall.	Betula	Betulaceae	Northeast China|North Korea|South Korea|Japan
870	Betula ermanii var. ermanii	Betula	Betulaceae	Northeast China|Japan
871	Betula ermanii Cham.	Betula	Betulaceae	Northeast China|North Korea|South Korea|Japan
872	Betula fruticosa Pall.	Betula	Betulaceae	Northeast China|Mongolia|North Korea|Japan
873	Betula globispica Shirai	Betula	Betulaceae	Japan
874	Betula gmelinii Bunge	Betula	Betulaceae	Northeast China|Japan
875	Betula grossa Siebold & Zucc.	Betula	Betulaceae	Japan
876	Betula maximowicziana Regel	Betula	Betulaceae	Japan
877	Betula pendula subsp. mandshurica (Regel) Ashburner & McAll.	Betula	Betulaceae	Northeast China|Mongolia|Japan
878	Betula schmidtii Regel	Betula	Betulaceae	Northeast China|North Korea|South Korea|Japan
879	Betula × avatshensis Kom.	Betula	Betulaceae	Japan
880	Biancaea decapetala (Roth) O.Deg.	Biancaea	Fabaceae	South Korea|Japan
881	Bidens biternata var. mayebarae (Kitam.) Kitam.	Bidens	Asteraceae	Japan
882	Bidens biternata (Lour.) Merr. & Sherff	Bidens	Asteraceae	Northeast China|Japan
883	Bidens cernua L.	Bidens	Asteraceae	Northeast China|Mongolia|North Korea|South Korea|Japan
884	Bidens parviflora Willd.	Bidens	Asteraceae	Northeast China|Mongolia|North Korea|South Korea|Japan
885	Bidens radiata var. pinnatifida (Turcz. ex DC.) Kitam.	Bidens	Asteraceae	North Korea|South Korea|Japan
886	Bidens tripartita L.	Bidens	Asteraceae	Northeast China|Mongolia|North Korea|South Korea|Japan
887	Bischofia javanica Blume	Bischofia	Phyllanthaceae	Japan
888	Bistorta abukumensis Yonek., Iketsu & H.Ohashi	Bistorta	Polygonaceae	Japan
889	Bistorta hayachinensis (Makino) H.Gross	Bistorta	Polygonaceae	Japan
890	Bistorta officinalis subsp. officinalis	Bistorta	Polygonaceae	Mongolia|Japan
891	Bistorta officinalis subsp. pacifica (Petrov ex Kom.) Yonek.	Bistorta	Polygonaceae	Northeast China|Japan
892	Bistorta suffulta (Maxim.) Greene ex H.Gross	Bistorta	Polygonaceae	South Korea|Japan
893	Bistorta tenuicaulis var. chionophila Yonek. & H.Ohashi	Bistorta	Polygonaceae	Japan
894	Bistorta tenuicaulis (Bisset & S.Moore) Nakai	Bistorta	Polygonaceae	South Korea|Japan
895	Bistorta vivipara (L.) Delarbre	Bistorta	Polygonaceae	Northeast China|Mongolia|North Korea|Japan
896	Blastus cochinchinensis Lour.	Blastus	Melastomataceae	Japan
897	Blechnum amabile Makino	Blechnum	Aspleniaceae	Japan
898	Blechnum contiguum Mett.	Blechnum	Aspleniaceae	Japan
899	Blechnum hancockii Hance	Blechnum	Aspleniaceae	Japan
900	Blechnum niponicum (Kunze) Makino	Blechnum	Aspleniaceae	Japan
901	Blechnum orientale L.	Blechnum	Aspleniaceae	Japan
902	Bletilla striata (Thunb.) Rchb.f.	Bletilla	Orchidaceae	South Korea|Japan
903	Blumea conspicua Hayata	Blumea	Asteraceae	Japan
904	Blumea hieraciifolia (Spreng.) DC.	Blumea	Asteraceae	Japan
905	Blumea lacera (Burm.f.) DC.	Blumea	Asteraceae	Japan
906	Blumea lanceolaria (Roxb.) Druce	Blumea	Asteraceae	Japan
907	Blumea megacephala C.T.Chang & C.H.Yu	Blumea	Asteraceae	Japan
908	Blumea sinuata (Lour.) Merr.	Blumea	Asteraceae	Japan
909	Blyxa aubertii Rich.	Blyxa	Hydrocharitaceae	North Korea|South Korea|Japan
910	Blyxa echinosperma (C.B.Clarke) Hook.f.	Blyxa	Hydrocharitaceae	Japan
911	Blyxa japonica (Miq.) Maxim. ex Asch. & Gürke	Blyxa	Hydrocharitaceae	Northeast China|North Korea|South Korea|Japan
912	Boehmeria densiflora Hook. & Arn.	Boehmeria	Urticaceae	Japan
913	Boehmeria holosericea Blume	Boehmeria	Urticaceae	Japan
914	Boehmeria japonica (L.f.) Miq.	Boehmeria	Urticaceae	Northeast China|North Korea|South Korea|Japan
915	Boehmeria nivea (L.) Gaudich.	Boehmeria	Urticaceae	South Korea|Japan
916	Boehmeria platanifolia (Franch. & Sav.) C.H.Wright	Boehmeria	Urticaceae	South Korea|Japan
917	Boehmeria sieboldiana Blume	Boehmeria	Urticaceae	South Korea|Japan
918	Boehmeria splitgerbera Koidz.	Boehmeria	Urticaceae	South Korea|Japan
919	Boehmeria yaeyamensis Hatus.	Boehmeria	Urticaceae	Japan
920	Boenninghausenia albiflora (Hook.) Rchb. ex Meisn.	Boenninghausenia	Rutaceae	Japan
921	Boerhavia diffusa L.	Boerhavia	Nyctaginaceae	Japan
922	Boerhavia erecta L.	Boerhavia	Nyctaginaceae	Japan
923	Bolbitis appendiculata (Willd.) K.Iwats.	Bolbitis	Polypodiaceae	Japan
924	Bolbitis heteroclita (C.Presl) Ching	Bolbitis	Polypodiaceae	Japan
925	Bolbitis quoyana (Gaudich.) Ching	Bolbitis	Polypodiaceae	Japan
926	Bolbitis subcordata (Copel.) Ching	Bolbitis	Polypodiaceae	Japan
927	Bolbitis × laxireticulata K.Iwats.	Bolbitis	Polypodiaceae	Japan
928	Bolboschoenus planiculmis (F.Schmidt) T.V.Egorova	Bolboschoenus	Cyperaceae	Northeast China|Mongolia|North Korea|South Korea|Japan
929	Bolboschoenus yagara (Ohwi) Y.C.Yang & M.Zhan	Bolboschoenus	Cyperaceae	Northeast China|Japan
930	Bonnaya antipoda (L.) Druce	Bonnaya	Linderniaceae	Japan
931	Bonnaya ruelloides (Colsm.) Spreng.	Bonnaya	Linderniaceae	Japan
932	Bonnaya tenuifolia (Colsm.) Spreng.	Bonnaya	Linderniaceae	Japan
933	Boschniakia rossica (Cham. & Schltdl.) B.Fedtsch.	Boschniakia	Orobanchaceae	Northeast China|Mongolia|North Korea|Japan
934	Bothriochloa bladhii (Retz.) S.T.Blake	Bothriochloa	Poaceae	Japan
935	Bothriochloa ischaemum (L.) Keng	Bothriochloa	Poaceae	Northeast China|North Korea|South Korea|Japan
936	Bothriochloa macra (Steud.) S.T.Blake	Bothriochloa	Poaceae	Japan
937	Bothriospermum zeylanicum (J.Jacq.) Druce	Bothriospermum	Boraginaceae	Northeast China|North Korea|South Korea|Japan
938	Botrychium atrovirens (Sahashi) M.Kato	Botrychium	Ophioglossaceae	Japan
939	Botrychium boreale Milde	Botrychium	Ophioglossaceae	Northeast China|North Korea|Japan
940	Botrychium formosanum Tagawa	Botrychium	Ophioglossaceae	Japan
941	Botrychium japonicum (Prantl) Underw.	Botrychium	Ophioglossaceae	North Korea|South Korea|Japan
942	Botrychium lanceolatum (S.G.Gmel.) ?ngstr.	Botrychium	Ophioglossaceae	Northeast China|Mongolia|Japan
943	Botrychium lunaria (L.) Sw.	Botrychium	Ophioglossaceae	Northeast China|North Korea|Japan
944	Botrychium microphyllum (Sahashi) M.Kato	Botrychium	Ophioglossaceae	Japan
945	Botrychium multifidum (S.G.Gmel.) Rupr.	Botrychium	Ophioglossaceae	Japan
946	Botrychium nipponicum Makino	Botrychium	Ophioglossaceae	Japan
947	Botrychium robustum (Rupr. ex Milde) Underw.	Botrychium	Ophioglossaceae	Northeast China|North Korea|South Korea|Japan
948	Botrychium strictum Underw.	Botrychium	Ophioglossaceae	Northeast China|North Korea|South Korea|Japan
949	Botrychium ternatum (Thunb.) Sw.	Botrychium	Ophioglossaceae	North Korea|South Korea|Japan
950	Botrychium triangularifolium (Sahashi) M.Kato	Botrychium	Ophioglossaceae	Japan
951	Botrychium virginianum (L.) Sw.	Botrychium	Ophioglossaceae	North Korea|South Korea|Japan
952	Botrychium × argutum (Sahashi) Nakaike	Botrychium	Ophioglossaceae	Japan
953	Botrychium × elegans (Sahashi) Nakaike	Botrychium	Ophioglossaceae	Japan
954	Botrychium × longistitatum (Sahashi) Nakaike	Botrychium	Ophioglossaceae	Japan
955	Botrychium × pulchrum (Sahashi) Nakaike	Botrychium	Ophioglossaceae	Japan
956	Botrychium × silvicola (Sahashi) Ebihara	Botrychium	Ophioglossaceae	Japan
957	Boykinia lycoctonifolia (Maxim.) Engl.	Boykinia	Saxifragaceae	Japan
958	Brachyelytrum japonicum (Hack.) Matsum. ex Honda	Brachyelytrum	Poaceae	North Korea|South Korea|Japan
959	Brachypodium distachyon (L.) P.Beauv.	Brachypodium	Poaceae	Northeast China|Japan
960	Brachypodium sylvaticum (Huds.) P.Beauv.	Brachypodium	Poaceae	Northeast China|North Korea|South Korea|Japan
961	Brasenia schreberi J.F.Gmel.	Brasenia	Cabombaceae	Northeast China|North Korea|South Korea|Japan
962	Bredia hirsuta Blume	Bredia	Melastomataceae	Japan
963	Breynia vitis-idaea (Burm.f.) C.E.C.Fisch.	Breynia	Phyllanthaceae	Japan
964	Bridelia insulana Hance	Bridelia	Phyllanthaceae	Japan
965	Briza maxima L.	Briza	Poaceae	Japan
966	Briza minor L.	Briza	Poaceae	Japan
967	Bromus catharticus Vahl	Bromus	Poaceae	Japan
968	Bromus ciliatus L.	Bromus	Poaceae	Northeast China|North Korea|South Korea|Japan
969	Bromus diandrus Roth	Bromus	Poaceae	Japan
970	Bromus hordeaceus L.	Bromus	Poaceae	Japan
971	Bromus inermis Leyss.	Bromus	Poaceae	Northeast China|Mongolia|Japan
972	Bromus japonicus subsp. japonicus	Bromus	Poaceae	Northeast China|Mongolia|North Korea|South Korea|Japan
973	Bromus remotiflorus (Steud.) Ohwi	Bromus	Poaceae	South Korea|Japan
974	Bromus rubens L.	Bromus	Poaceae	Japan
975	Bromus secalinus L.	Bromus	Poaceae	Japan
976	Bromus sterilis L.	Bromus	Poaceae	Japan
977	Bromus tectorum L.	Bromus	Poaceae	Northeast China|Mongolia|Japan
978	Broussonetia kaempferi Siebold	Broussonetia	Moraceae	Japan
979	Broussonetia papyrifera (L.) L'Hér. ex Vent.	Broussonetia	Moraceae	Northeast China|North Korea|South Korea|Japan
980	Broussonetia × kazinoki Siebold	Broussonetia	Moraceae	North Korea|South Korea|Japan
981	Brucea javanica (L.) Merr.	Brucea	Simaroubaceae	North Korea|South Korea|Japan
982	Brugmansia suaveolens (Humb. & Bonpl. ex Willd.) Sweet	Brugmansia	Solanaceae	Japan
983	Bruguiera gymnorhiza (L.) Lam. ex Savigny	Bruguiera	Rhizophoraceae	Japan
984	Bryanthus musciformis (Poir.) Nakai	Bryanthus	Ericaceae	Japan
985	Brylkinia caudata (Munro ex A.Gray) F.Schmidt	Brylkinia	Poaceae	Northeast China|Japan
986	Buchozia japonica (Thunb.) Callm.	Buchozia	Rubiaceae	Japan
987	Buckleya lanceolata (Siebold & Zucc.) Miq.	Buckleya	Santalaceae	Japan
988	Buddleja curviflora Hook. & Arn.	Buddleja	Scrophulariaceae	Japan
989	Buddleja davidii Franch.	Buddleja	Scrophulariaceae	Northeast China|Japan
990	Buddleja japonica Hemsl.	Buddleja	Scrophulariaceae	Japan
991	Buddleja lindleyana Fortune	Buddleja	Scrophulariaceae	Japan
992	Buglossoides incrassata (Guss.) I.M.Johnst.	Buglossoides	Boraginaceae	North Korea|South Korea|Japan
993	Bulbophyllum affine Lindl.	Bulbophyllum	Orchidaceae	Japan
994	Bulbophyllum boninense (Schltr.) J.J.Sm.	Bulbophyllum	Orchidaceae	Japan
995	Bulbophyllum drymoglossum Maxim.	Bulbophyllum	Orchidaceae	South Korea|Japan
996	Bulbophyllum inconspicuum Maxim.	Bulbophyllum	Orchidaceae	South Korea|Japan
997	Bulbophyllum japonicum (Makino) Makino	Bulbophyllum	Orchidaceae	Japan
998	Bulbophyllum macraei (Lindl.) Rchb.f.	Bulbophyllum	Orchidaceae	Japan
999	Bulbostylis barbata (Rottb.) C.B.Clarke	Bulbostylis	Cyperaceae	Northeast China|North Korea|South Korea|Japan
1000	Bulbostylis densa var. capitata (Miq.) Ohwi	Bulbostylis	Cyperaceae	Japan
1001	Bulbostylis densa (Wall.) Hand.-Mazz.	Bulbostylis	Cyperaceae	Northeast China|North Korea|South Korea|Japan
1002	Bulbostylis thouarsii (Roem. & Schult.) Lye ex Veldkamp & Verloove	Bulbostylis	Cyperaceae	Japan
1003	Bunium bulbocastanum L.	Bunium	Apiaceae	Japan
1004	Bupleurum falcatum L.	Bupleurum	Apiaceae	North Korea|South Korea|Japan
1005	Bupleurum longeradiatum var. pseudonipponicum Kitag.	Bupleurum	Apiaceae	Japan
1006	Bupleurum longeradiatum Turcz.	Bupleurum	Apiaceae	Northeast China|North Korea|South Korea|Japan
1007	Bupleurum nipponicum var. yesoense (Nakai) H.Hara	Bupleurum	Apiaceae	Japan
1008	Bupleurum nipponicum Koso-Pol.	Bupleurum	Apiaceae	Japan
1009	Bupleurum odontites L.	Bupleurum	Apiaceae	Japan
1010	Bupleurum rotundifolium L.	Bupleurum	Apiaceae	Japan
1011	Bupleurum shikotanense M.Hiroe	Bupleurum	Apiaceae	Japan
1012	Bupleurum triradiatum Adams ex Hoffm.	Bupleurum	Apiaceae	Japan
1013	Burmannia championii Thwaites	Burmannia	Burmanniaceae	Japan
1014	Burmannia coelestis D.Don	Burmannia	Burmanniaceae	Japan
1015	Burmannia cryptopetala Makino	Burmannia	Burmanniaceae	Japan
1016	Burmannia itoana Makino	Burmannia	Burmanniaceae	Japan
1017	Burmannia nepalensis (Miers) Hook.f.	Burmannia	Burmanniaceae	Japan
1018	Buxus liukiuensis (Makino) Makino	Buxus	Buxaceae	Japan
1019	Buxus microphylla var. microphylla	Buxus	Buxaceae	Japan
1020	Buxus microphylla var. riparia (Makino) Makino	Buxus	Buxaceae	Japan
1021	Buxus sinica (Rehder & E.H.Wilson) M.Cheng	Buxus	Buxaceae	North Korea|South Korea|Japan
1022	Cajanus scarabaeoides (L.) Thouars	Cajanus	Fabaceae	Japan
1023	Cakile edentula (Bigelow) Hook.	Cakile	Brassicaceae	Japan
1024	Calamagrostis arundinacea (L.) Roth	Calamagrostis	Poaceae	Northeast China|North Korea|South Korea|Japan
1025	Calamagrostis autumnalis Koidz.	Calamagrostis	Poaceae	Japan
1026	Calamagrostis deschampsioides Trin.	Calamagrostis	Poaceae	Japan
1027	Calamagrostis epigejos (L.) Roth	Calamagrostis	Poaceae	Northeast China|Mongolia|North Korea|South Korea|Japan
1028	Calamagrostis fauriei Hack.	Calamagrostis	Poaceae	Japan
1029	Calamagrostis gigas Takeda	Calamagrostis	Poaceae	Japan
1030	Calamagrostis hakonensis Franch. & Sav.	Calamagrostis	Poaceae	Japan
1031	Calamagrostis inexpansa A.Gray	Calamagrostis	Poaceae	Mongolia|Japan
1032	Calamagrostis longiseta Hack.	Calamagrostis	Poaceae	Japan
1033	Calamagrostis matsumurae Maxim.	Calamagrostis	Poaceae	Japan
1034	Calamagrostis niitakayamensis Honda	Calamagrostis	Poaceae	Japan
1035	Calamagrostis pseudophragmites (Haller f.) Koeler	Calamagrostis	Poaceae	Northeast China|Mongolia|North Korea|South Korea|Japan
1036	Calamagrostis purpurea (Trin.) Trin.	Calamagrostis	Poaceae	Northeast China|Mongolia|North Korea|South Korea|Japan
1037	Calamagrostis sachalinensis F.Schmidt	Calamagrostis	Poaceae	North Korea|South Korea|Japan
1038	Calamagrostis sesquiflora (Trin.) Tzvelev	Calamagrostis	Poaceae	Japan
1039	Calamagrostis tashiroi Ohwi	Calamagrostis	Poaceae	Japan
1040	Calanthe alismifolia Lindl.	Calanthe	Orchidaceae	Japan
1041	Calanthe alpina Hook.f. ex Lindl.	Calanthe	Orchidaceae	Japan
1042	Calanthe aristulifera Rchb.f.	Calanthe	Orchidaceae	Japan
1043	Calanthe davidii Franch.	Calanthe	Orchidaceae	Japan
1044	Calanthe densiflora Lindl.	Calanthe	Orchidaceae	Japan
1045	Calanthe discolor var. amamiana (Fukuy.) Masam.	Calanthe	Orchidaceae	Japan
1046	Calanthe discolor Lindl.	Calanthe	Orchidaceae	South Korea|Japan
1047	Calanthe hattorii Schltr.	Calanthe	Orchidaceae	Japan
1048	Calanthe izu-insularis (Satomi) Ohwi & Satomi	Calanthe	Orchidaceae	Japan
1049	Calanthe lyroglossa Rchb.f.	Calanthe	Orchidaceae	Japan
1050	Calanthe mannii Hook.f.	Calanthe	Orchidaceae	Japan
1051	Calanthe masuca (D.Don) Lindl.	Calanthe	Orchidaceae	Japan
1052	Calanthe mishmensis (Lindl. & Paxton) M.W.Chase, Christenh. & Schuit.	Calanthe	Orchidaceae	Japan
1053	Calanthe nipponica Makino	Calanthe	Orchidaceae	Japan
1054	Calanthe obcordata (Lindl.) M.W.Chase, Christenh. & Schuit.	Calanthe	Orchidaceae	Japan
1055	Calanthe puberula Lindl.	Calanthe	Orchidaceae	South Korea|Japan
1056	Calanthe speciosa (Blume) Lindl.	Calanthe	Orchidaceae	Japan
1057	Calanthe striata R.Br. ex Spreng.	Calanthe	Orchidaceae	South Korea|Japan
1058	Calanthe tankervilleae (Banks) M.W.Chase, Christenh. & Schuit.	Calanthe	Orchidaceae	Japan
1059	Calanthe tricarinata Lindl.	Calanthe	Orchidaceae	Japan
1060	Calanthe triplicata (Willemet) Ames	Calanthe	Orchidaceae	Japan
1061	Calanthe woodfordii (Hook.) M.W.Chase, Christenh. & Schuit.	Calanthe	Orchidaceae	Japan
1062	Caldesia parnassifolia (Bassi) Parl.	Caldesia	Alismataceae	Northeast China|South Korea|Japan
1063	Calla palustris L.	Calla	Araceae	Northeast China|North Korea|Japan
1064	Callianthemum insigne (Nakai) Nakai	Callianthemum	Ranunculaceae	North Korea|Japan
1065	Callianthemum kirigishiense (Ken Sato & Koji Ito) Kadota	Callianthemum	Ranunculaceae	Japan
1066	Callianthemum miyabeanum Tatew.	Callianthemum	Ranunculaceae	Japan
1067	Callicarpa dichotoma (Lour.) K.Koch	Callicarpa	Lamiaceae	North Korea|South Korea|Japan
1068	Callicarpa glabra Koidz.	Callicarpa	Lamiaceae	Japan
1069	Callicarpa japonica Thunb.	Callicarpa	Lamiaceae	Northeast China|North Korea|South Korea|Japan
1070	Callicarpa kochiana Makino	Callicarpa	Lamiaceae	Japan
1071	Callicarpa mollis Siebold & Zucc.	Callicarpa	Lamiaceae	South Korea|Japan
1072	Callicarpa oshimensis var. iriomotensis (Masam.) Hatus.	Callicarpa	Lamiaceae	Japan
1073	Callicarpa oshimensis var. okinawensis (Nakai) Hatus.	Callicarpa	Lamiaceae	Japan
1074	Callicarpa oshimensis Hayata	Callicarpa	Lamiaceae	Japan
1075	Callicarpa parvifolia Hook. & Arn.	Callicarpa	Lamiaceae	Japan
1076	Callicarpa pedunculata R.Br.	Callicarpa	Lamiaceae	Japan
1077	Callicarpa shikokiana Makino	Callicarpa	Lamiaceae	Japan
1078	Callicarpa subpubescens Hook. & Arn.	Callicarpa	Lamiaceae	Japan
1079	Callicarpa × shirasawana Makino	Callicarpa	Lamiaceae	Japan
1080	Callicarpa × tosaensis Makino	Callicarpa	Lamiaceae	Japan
1081	Callitriche hermaphroditica L.	Callitriche	Plantaginaceae	Northeast China|Mongolia|Japan
1082	Callitriche japonica Engelm. ex Hegelm.	Callitriche	Plantaginaceae	North Korea|Japan
1083	Callitriche palustris L.	Callitriche	Plantaginaceae	Northeast China|Mongolia|North Korea|Japan
1084	Calophyllum inophyllum L.	Calophyllum	Calophyllaceae	Japan
1085	Caltha palustris L.	Caltha	Ranunculaceae	Northeast China|Mongolia|North Korea|South Korea|Japan
1086	Calystegia hederacea Wall.	Calystegia	Convolvulaceae	Northeast China|Mongolia|North Korea|South Korea|Japan
1087	Calystegia sepium (L.) R.Br.	Calystegia	Convolvulaceae	Northeast China|Mongolia|North Korea|South Korea|Japan
1088	Calystegia soldanella (L.) R.Br.	Calystegia	Convolvulaceae	Northeast China|North Korea|South Korea|Japan
1089	Camelina microcarpa Andrz. ex DC.	Camelina	Brassicaceae	Northeast China|Mongolia|Japan
1090	Camelina sativa (L.) Crantz	Camelina	Brassicaceae	Northeast China|Mongolia|Japan
1091	Camellia japonica L.	Camellia	Theaceae	North Korea|South Korea|Japan
1092	Camellia lutchuensis T.It?	Camellia	Theaceae	Japan
1093	Camellia sasanqua Thunb.	Camellia	Theaceae	Japan
1094	Camellia × intermedia (Tuyama) Nagam.	Camellia	Theaceae	Japan
1095	Campanula dasyantha M.Bieb.	Campanula	Campanulaceae	Mongolia|Japan
1096	Campanula glomerata L.	Campanula	Campanulaceae	Northeast China|Mongolia|North Korea|South Korea|Japan
1097	Campanula lasiocarpa Cham.	Campanula	Campanulaceae	Japan
1098	Campanula microdonta Koidz.	Campanula	Campanulaceae	Japan
1099	Campanula punctata Lam.	Campanula	Campanulaceae	Northeast China|Mongolia|North Korea|South Korea|Japan
1100	Canavalia cathartica Thouars	Canavalia	Fabaceae	Japan
1101	Canavalia lineata (Thunb.) DC.	Canavalia	Fabaceae	South Korea|Japan
1102	Canavalia rosea (Sw.) DC.	Canavalia	Fabaceae	Japan
1103	Capillipedium kwashotense (Hayata) C.C.Hsu	Capillipedium	Poaceae	Japan
1104	Capillipedium parviflorum (R.Br.) Stapf	Capillipedium	Poaceae	Northeast China|Japan
1105	Capillipedium spicigerum S.T.Blake	Capillipedium	Poaceae	Japan
1106	Capsella bursa-pastoris (L.) Medik.	Capsella	Brassicaceae	Northeast China|Mongolia|North Korea|South Korea|Japan
1107	Cardamine anemonoides O.E.Schulz	Cardamine	Brassicaceae	Japan
1108	Cardamine appendiculata Franch. & Sav.	Cardamine	Brassicaceae	Japan
1109	Cardamine arakiana Koidz.	Cardamine	Brassicaceae	Japan
1110	Cardamine flexuosa With.	Cardamine	Brassicaceae	Northeast China|North Korea|South Korea|Japan
1111	Cardamine hirsuta L.	Cardamine	Brassicaceae	Northeast China|Japan
1112	Cardamine impatiens L.	Cardamine	Brassicaceae	Northeast China|Mongolia|North Korea|South Korea|Japan
1113	Cardamine leucantha (Tausch) O.E.Schulz	Cardamine	Brassicaceae	Northeast China|Mongolia|North Korea|South Korea|Japan
1114	Cardamine lyrata Bunge	Cardamine	Brassicaceae	Northeast China|North Korea|South Korea|Japan
1115	Cardamine niigatensis H.Hara	Cardamine	Brassicaceae	Japan
1116	Cardamine nipponica Franch. & Sav.	Cardamine	Brassicaceae	Japan
1117	Cardamine parviflora L.	Cardamine	Brassicaceae	Northeast China|Mongolia|North Korea|South Korea|Japan
1118	Cardamine pratensis L.	Cardamine	Brassicaceae	Northeast China|Mongolia|North Korea|South Korea|Japan
1119	Cardamine schinziana O.E.Schulz	Cardamine	Brassicaceae	Japan
1120	Cardamine scutata Thunb.	Cardamine	Brassicaceae	Northeast China|North Korea|South Korea|Japan
1121	Cardamine tanakae Franch. & Sav.	Cardamine	Brassicaceae	Japan
1122	Cardamine trifida (Lam. ex Poir.) B.M.G.Jones	Cardamine	Brassicaceae	Northeast China|Mongolia|Japan
1123	Cardamine yezoensis Maxim.	Cardamine	Brassicaceae	North Korea|South Korea|Japan
1124	Cardiocrinum cordatum (Thunb.) Makino	Cardiocrinum	Liliaceae	Japan
1125	Carduus crispus L.	Carduus	Asteraceae	Northeast China|Mongolia|North Korea|South Korea|Japan
1126	Carex accrescens Ohwi	Carex	Cyperaceae	Northeast China|Mongolia|North Korea|South Korea|Japan
1127	Carex aequialta Kük.	Carex	Cyperaceae	Japan
1128	Carex albidibasis T.Koyama	Carex	Cyperaceae	Japan
1129	Carex alliiformis C.B.Clarke	Carex	Cyperaceae	Japan
1130	Carex alopecuroides D.Don	Carex	Cyperaceae	Japan
1131	Carex alterniflora Franch.	Carex	Cyperaceae	Japan
1132	Carex angolensis Nelmes	Carex	Cyperaceae	Japan
1133	Carex angustisquama Franch.	Carex	Cyperaceae	Japan
1134	Carex annectens (E.P.Bicknell) E.P.Bicknell	Carex	Cyperaceae	Japan
1135	Carex aphanolepis Franch. & Sav.	Carex	Cyperaceae	North Korea|South Korea|Japan
1136	Carex aphyllopus var. impura (Ohwi) T.Koyama	Carex	Cyperaceae	Japan
1137	Carex aphyllopus Kük.	Carex	Cyperaceae	Japan
1138	Carex apoiensis Akiyama	Carex	Cyperaceae	Japan
1139	Carex appendiculata (Trautv. & C.A.Mey.) Kük.	Carex	Cyperaceae	Northeast China|Mongolia|North Korea|South Korea|Japan
1140	Carex arenicola F.Schmidt	Carex	Cyperaceae	North Korea|South Korea|Japan
1141	Carex argyi H.Lév. & Vaniot	Carex	Cyperaceae	Japan
1142	Carex arisanensis Hayata	Carex	Cyperaceae	Japan
1143	Carex ascotreta C.B.Clarke ex Franch.	Carex	Cyperaceae	North Korea|South Korea|Japan
1144	Carex atherodes Spreng.	Carex	Cyperaceae	Northeast China|Mongolia|Japan
1145	Carex athrostachya Olney	Carex	Cyperaceae	Japan
1146	Carex atrata L.	Carex	Cyperaceae	Northeast China|North Korea|South Korea|Japan
1147	Carex augustinowiczii var. sharensis (Franch.) Ohwi	Carex	Cyperaceae	Japan
1148	Carex augustinowiczii Meinsh.	Carex	Cyperaceae	Northeast China|North Korea|South Korea|Japan
1149	Carex autumnalis Ohwi	Carex	Cyperaceae	North Korea|South Korea|Japan
1150	Carex bebbii (L.H.Bailey) Olney ex Fernald	Carex	Cyperaceae	Japan
1151	Carex benkei Tak.Shimizu	Carex	Cyperaceae	Japan
1152	Carex bigelowii Torr. ex Schwein.	Carex	Cyperaceae	North Korea|South Korea|Japan
1153	Carex bitchuensis T.Hoshino & H.Ikeda	Carex	Cyperaceae	Japan
1154	Carex blepharicarpa Franch.	Carex	Cyperaceae	South Korea|Japan
1155	Carex blinii H.Lév. & Vaniot	Carex	Cyperaceae	Japan
1156	Carex bohemica Schreb.	Carex	Cyperaceae	Northeast China|Mongolia|Japan
1157	Carex bostrychostigma Maxim.	Carex	Cyperaceae	Northeast China|North Korea|South Korea|Japan
1158	Carex breviculmis R.Br.	Carex	Cyperaceae	Northeast China|North Korea|South Korea|Japan
1159	Carex brevior (Dewey) Mack. ex Lunell	Carex	Cyperaceae	Japan
1160	Carex breviscapa C.B.Clarke	Carex	Cyperaceae	Japan
1161	Carex brownii Tuck.	Carex	Cyperaceae	Northeast China|North Korea|South Korea|Japan
1162	Carex brunnea Thunb.	Carex	Cyperaceae	Japan
1163	Carex brunnescens (Pers.) Poir.	Carex	Cyperaceae	Mongolia|Japan
1164	Carex buxbaumii Wahlenb.	Carex	Cyperaceae	Northeast China|North Korea|South Korea|Japan
1165	Carex callitrichos V.I.Krecz.	Carex	Cyperaceae	Northeast China|North Korea|South Korea|Japan
1166	Carex canescens L.	Carex	Cyperaceae	Northeast China|Mongolia|North Korea|South Korea|Japan
1167	Carex canina subsp. collifera (Ohwi) X.F.Jin	Carex	Cyperaceae	Japan
1168	Carex capillacea var. sachalinensis (F.Schmidt) Ohwi	Carex	Cyperaceae	Japan
1169	Carex capillacea Boott	Carex	Cyperaceae	Northeast China|North Korea|South Korea|Japan
1170	Carex capillaris L.	Carex	Cyperaceae	Northeast China|North Korea|South Korea|Japan
1171	Carex capricornis Meinsh. ex Maxim.	Carex	Cyperaceae	Northeast China|North Korea|South Korea|Japan
1172	Carex caryophyllea Latourr.	Carex	Cyperaceae	Mongolia|Japan
1173	Carex cespitosa L.	Carex	Cyperaceae	Northeast China|Mongolia|North Korea|South Korea|Japan
1174	Carex chichijimensis Katsuy.	Carex	Cyperaceae	Japan
1175	Carex chrysolepis Franch. & Sav.	Carex	Cyperaceae	Japan
1176	Carex chungii Z.P.Wang	Carex	Cyperaceae	Japan
1177	Carex cinerascens Kük.	Carex	Cyperaceae	Northeast China|North Korea|South Korea|Japan
1178	Carex clivorum Ohwi	Carex	Cyperaceae	Japan
1179	Carex conica Boott	Carex	Cyperaceae	South Korea|Japan
1180	Carex crawfordii Fernald	Carex	Cyperaceae	Japan
1181	Carex cruciata Wahlenb.	Carex	Cyperaceae	Japan
1182	Carex curvicollis Franch. & Sav.	Carex	Cyperaceae	Japan
1183	Carex daisenensis Nakai	Carex	Cyperaceae	Japan
1184	Carex deweyana Schwein.	Carex	Cyperaceae	Japan
1185	Carex diandra Schrank	Carex	Cyperaceae	Northeast China|Mongolia|Japan
1186	Carex dickinsii Franch. & Sav.	Carex	Cyperaceae	North Korea|South Korea|Japan
1187	Carex dimorpholepis Steud.	Carex	Cyperaceae	Northeast China|North Korea|South Korea|Japan
1188	Carex dispalata Boott	Carex	Cyperaceae	Northeast China|North Korea|South Korea|Japan
1189	Carex disperma Dewey	Carex	Cyperaceae	Northeast China|North Korea|South Korea|Japan
1190	Carex dissitiflora Franch.	Carex	Cyperaceae	Japan
1191	Carex doenitzii Boeckeler	Carex	Cyperaceae	Japan
1192	Carex dolichostachya Hayata	Carex	Cyperaceae	Japan
1193	Carex duvaliana Franch. & Sav.	Carex	Cyperaceae	Japan
1194	Carex echinata Murray	Carex	Cyperaceae	North Korea|South Korea|Japan
1195	Carex eleusinoides Turcz. ex Kunth	Carex	Cyperaceae	Northeast China|Mongolia|North Korea|South Korea|Japan
1196	Carex filipes Franch. & Sav.	Carex	Cyperaceae	Northeast China|North Korea|South Korea|Japan
1197	Carex fissa Mack.	Carex	Cyperaceae	Japan
1198	Carex flabellata H.Lév. & Vaniot	Carex	Cyperaceae	North Korea|South Korea|Japan
1199	Carex flavocuspis Franch. & Sav.	Carex	Cyperaceae	Japan
1200	Carex foenea Willd.	Carex	Cyperaceae	Japan
1201	Carex foliosissima var. pallidivaginata J.Oda & Nagam.	Carex	Cyperaceae	Japan
1202	Carex foliosissima F.Schmidt	Carex	Cyperaceae	Japan
1203	Carex forficula Franch. & Sav.	Carex	Cyperaceae	Northeast China|North Korea|South Korea|Japan
1204	Carex frankii Kunth	Carex	Cyperaceae	Japan
1205	Carex fulta Franch.	Carex	Cyperaceae	Japan
1206	Carex fulvorubescens Hayata	Carex	Cyperaceae	Japan
1207	Carex genkaiensis Ohwi	Carex	Cyperaceae	North Korea|South Korea|Japan
1208	Carex gibba Wahlenb.	Carex	Cyperaceae	Northeast China|North Korea|South Korea|Japan
1209	Carex gifuensis Franch.	Carex	Cyperaceae	North Korea|South Korea|Japan
1210	Carex glabrescens (Kük.) Ohwi	Carex	Cyperaceae	Northeast China|North Korea|South Korea|Japan
1211	Carex globularis L.	Carex	Cyperaceae	Northeast China|Mongolia|North Korea|South Korea|Japan
1212	Carex gmelinii Hook. & Arn.	Carex	Cyperaceae	Northeast China|North Korea|South Korea|Japan
1213	Carex grallatoria var. heteroclita (Franch.) Kük. ex Matsum.	Carex	Cyperaceae	Japan
1214	Carex grallatoria Maxim.	Carex	Cyperaceae	Japan
1215	Carex gravida L.H.Bailey	Carex	Cyperaceae	Japan
1216	Carex hachijoensis Akiyama	Carex	Cyperaceae	Japan
1217	Carex hakkodensis Franch.	Carex	Cyperaceae	Japan
1218	Carex hakonemontana Katsuy.	Carex	Cyperaceae	Japan
1219	Carex hakonensis Franch. & Sav.	Carex	Cyperaceae	North Korea|South Korea|Japan
1220	Carex hashimotoi Ohwi	Carex	Cyperaceae	Japan
1221	Carex hattoriana Nakai ex Tuyama	Carex	Cyperaceae	Japan
1222	Carex heterolepis Bunge	Carex	Cyperaceae	Northeast China|Mongolia|North Korea|South Korea|Japan
1223	Carex hondoensis Ohwi	Carex	Cyperaceae	North Korea|South Korea|Japan
1224	Carex hoozanensis Hayata	Carex	Cyperaceae	Japan
1225	Carex hymenodon Ohwi	Carex	Cyperaceae	Japan
1226	Carex idzuroei Franch. & Sav.	Carex	Cyperaceae	North Korea|South Korea|Japan
1227	Carex imbecilla K.A.Ford	Carex	Cyperaceae	Japan
1228	Carex incisa Boott	Carex	Cyperaceae	South Korea|Japan
1229	Carex insaniae Koidz.	Carex	Cyperaceae	Japan
1230	Carex ischnostachya Steud.	Carex	Cyperaceae	North Korea|South Korea|Japan
1231	Carex jacens C.B.Clarke	Carex	Cyperaceae	Japan
1232	Carex jackiana Boott	Carex	Cyperaceae	North Korea|South Korea|Japan
1233	Carex japonica Thunb.	Carex	Cyperaceae	Northeast China|North Korea|South Korea|Japan
1234	Carex jubozanensis J.Oda & A.Tanaka	Carex	Cyperaceae	Japan
1235	Carex kabanovii V.I.Krecz.	Carex	Cyperaceae	Japan
1236	Carex kagoshimensis Tak.Shimizu	Carex	Cyperaceae	Japan
1237	Carex kiotensis Franch. & Sav.	Carex	Cyperaceae	Japan
1238	Carex kobomugi Ohwi	Carex	Cyperaceae	Northeast China|North Korea|South Korea|Japan
1239	Carex koyaensis J.Oda & Nagam.	Carex	Cyperaceae	Japan
1240	Carex kujuzana Ohwi	Carex	Cyperaceae	North Korea|South Korea|Japan
1241	Carex lachenalii Schkuhr	Carex	Cyperaceae	Northeast China|Mongolia|Japan
1242	Carex laevissima Nakai	Carex	Cyperaceae	Northeast China|North Korea|South Korea|Japan
1243	Carex laevivaginata (Kük.) Mack.	Carex	Cyperaceae	Japan
1244	Carex lanceolata Boott	Carex	Cyperaceae	Northeast China|Mongolia|North Korea|South Korea|Japan
1245	Carex lasiocarpa var. occultans (Franch.) Kük.	Carex	Cyperaceae	North Korea|South Korea|Japan
1246	Carex lasiolepis Franch.	Carex	Cyperaceae	North Korea|South Korea|Japan
1247	Carex latisquamea Kom.	Carex	Cyperaceae	Northeast China|North Korea|South Korea|Japan
1248	Carex laxa Wahlenb.	Carex	Cyperaceae	Northeast China|Mongolia|North Korea|South Korea|Japan
1249	Carex leavenworthii Dewey	Carex	Cyperaceae	Japan
1250	Carex lehmannii Drejer	Carex	Cyperaceae	North Korea|South Korea|Japan
1251	Carex lenta D.Don	Carex	Cyperaceae	North Korea|South Korea|Japan
1252	Carex ligata Boott	Carex	Cyperaceae	Japan
1253	Carex ligulata Nees	Carex	Cyperaceae	North Korea|South Korea|Japan
1254	Carex limosa L.	Carex	Cyperaceae	Northeast China|Mongolia|North Korea|South Korea|Japan
1255	Carex lithophila Turcz.	Carex	Cyperaceae	Northeast China|Mongolia|North Korea|South Korea|Japan
1256	Carex livida (Wahlenb.) Willd.	Carex	Cyperaceae	North Korea|South Korea|Japan
1257	Carex loliacea L.	Carex	Cyperaceae	Northeast China|Mongolia|North Korea|South Korea|Japan
1258	Carex longerostrata C.A.Mey.	Carex	Cyperaceae	Northeast China|North Korea|South Korea|Japan
1259	Carex longii Mack.	Carex	Cyperaceae	Japan
1260	Carex lyngbyei Hornem.	Carex	Cyperaceae	North Korea|South Korea|Japan
1261	Carex maackii Maxim.	Carex	Cyperaceae	Northeast China|North Korea|South Korea|Japan
1262	Carex mackenziei V.I.Krecz.	Carex	Cyperaceae	North Korea|South Korea|Japan
1263	Carex macrocephala Willd. ex Spreng.	Carex	Cyperaceae	Japan
1264	Carex maculata Boott	Carex	Cyperaceae	South Korea|Japan
1265	Carex magellanica Lam.	Carex	Cyperaceae	Japan
1266	Carex makinoensis Franch.	Carex	Cyperaceae	North Korea|South Korea|Japan
1267	Carex matsumurae Franch.	Carex	Cyperaceae	North Korea|South Korea|Japan
1268	Carex maximowiczii Miq.	Carex	Cyperaceae	Northeast China|North Korea|South Korea|Japan
1269	Carex mayebarana Ohwi	Carex	Cyperaceae	Japan
1270	Carex melanocarpa Cham. ex Trautv.	Carex	Cyperaceae	Japan
1271	Carex mertensii J.D.Prescott ex Bong.	Carex	Cyperaceae	Japan
1272	Carex metallica H.Lév.	Carex	Cyperaceae	South Korea|Japan
1273	Carex meyeriana Kunth	Carex	Cyperaceae	Northeast China|Mongolia|North Korea|South Korea|Japan
1274	Carex michauxiana Boeckeler	Carex	Cyperaceae	Japan
1275	Carex microptera Mack.	Carex	Cyperaceae	Japan
1276	Carex middendorffii var. kirigaminensis (Ohwi) Ohwi	Carex	Cyperaceae	Japan
1277	Carex middendorffii F.Schmidt	Carex	Cyperaceae	Northeast China|Japan
1278	Carex mira Kük.	Carex	Cyperaceae	North Korea|South Korea|Japan
1279	Carex mitrata var. aristata Ohwi	Carex	Cyperaceae	North Korea|South Korea|Japan
1280	Carex mitrata Franch.	Carex	Cyperaceae	North Korea|South Korea|Japan
1281	Carex miyabei Franch.	Carex	Cyperaceae	Japan
1282	Carex mochomuensis Katsuy.	Carex	Cyperaceae	Japan
1283	Carex mollicula Boott	Carex	Cyperaceae	North Korea|South Korea|Japan
1284	Carex morrowii Boott	Carex	Cyperaceae	Japan
1285	Carex myosuroides Vill.	Carex	Cyperaceae	Northeast China|Mongolia|North Korea|South Korea|Japan
1286	Carex nachiana Ohwi	Carex	Cyperaceae	Japan
1287	Carex nardina (Hornem.) Fr.	Carex	Cyperaceae	Northeast China|Japan
1288	Carex nebrascensis Dewey	Carex	Cyperaceae	Japan
1289	Carex nemostachys Steud.	Carex	Cyperaceae	Japan
1290	Carex nemurensis Franch.	Carex	Cyperaceae	Japan
1291	Carex nervata Franch. & Sav.	Carex	Cyperaceae	Northeast China|North Korea|South Korea|Japan
1292	Carex neurocarpa Maxim.	Carex	Cyperaceae	Northeast China|North Korea|South Korea|Japan
1293	Carex noguchii J.Oda & Nagam.	Carex	Cyperaceae	Japan
1294	Carex nubigena D.Don	Carex	Cyperaceae	North Korea|South Korea|Japan
1295	Carex oederi var. oederi	Carex	Cyperaceae	Japan
1296	Carex oligosperma Michx.	Carex	Cyperaceae	Japan
1297	Carex olivacea Boott	Carex	Cyperaceae	Japan
1298	Carex omiana var. monticola Ohwi	Carex	Cyperaceae	Japan
1299	Carex omiana var. yakushimana Ohwi	Carex	Cyperaceae	Japan
1300	Carex omiana Franch. & Sav.	Carex	Cyperaceae	Northeast China|Japan
1301	Carex omurae T.Koyama	Carex	Cyperaceae	Japan
1302	Carex onoei Franch. & Sav.	Carex	Cyperaceae	Northeast China|North Korea|South Korea|Japan
1303	Carex oshimensis Nakai	Carex	Cyperaceae	Japan
1304	Carex otaruensis Franch.	Carex	Cyperaceae	Japan
1305	Carex otayae Ohwi	Carex	Cyperaceae	Japan
1306	Carex oxyandra (Franch. & Sav.) Kud?	Carex	Cyperaceae	North Korea|South Korea|Japan
1307	Carex oxyphylla Franch.	Carex	Cyperaceae	South Korea|Japan
1308	Carex pachygyna Franch. & Sav.	Carex	Cyperaceae	Japan
1309	Carex pansa L.H.Bailey	Carex	Cyperaceae	Japan
1310	Carex papulosa Boott	Carex	Cyperaceae	North Korea|South Korea|Japan
1311	Carex pauciflora Lightf.	Carex	Cyperaceae	North Korea|South Korea|Japan
1312	Carex paxii Kük.	Carex	Cyperaceae	North Korea|South Korea|Japan
1313	Carex peiktusani Kom.	Carex	Cyperaceae	Northeast China|North Korea|South Korea|Japan
1314	Carex pellita Muhl. ex Willd.	Carex	Cyperaceae	Japan
1315	Carex phacota Spreng.	Carex	Cyperaceae	North Korea|South Korea|Japan
1316	Carex phaeodon T.Koyama	Carex	Cyperaceae	Japan
1317	Carex picta Steud.	Carex	Cyperaceae	North Korea|South Korea|Japan
1318	Carex pilosa Scop.	Carex	Cyperaceae	Northeast China|North Korea|South Korea|Japan
1319	Carex pisiformis Boott	Carex	Cyperaceae	Northeast China|North Korea|South Korea|Japan
1320	Carex planata Franch. & Sav.	Carex	Cyperaceae	Japan
1321	Carex planiculmis Kom.	Carex	Cyperaceae	Northeast China|North Korea|South Korea|Japan
1322	Carex poculisquama Kük.	Carex	Cyperaceae	Japan
1323	Carex podogyna Franch. & Sav.	Carex	Cyperaceae	Japan
1324	Carex pseudocuraica F.Schmidt	Carex	Cyperaceae	Northeast China|North Korea|South Korea|Japan
1325	Carex pseudocyperus L.	Carex	Cyperaceae	Northeast China|Japan
1326	Carex pseudololiacea F.Schmidt	Carex	Cyperaceae	Japan
1327	Carex pudica Honda	Carex	Cyperaceae	Japan
1328	Carex pumila Thunb.	Carex	Cyperaceae	Northeast China|North Korea|South Korea|Japan
1329	Carex pyrenaica Wahlenb.	Carex	Cyperaceae	Japan
1330	Carex quadriflora (Kük.) Ohwi	Carex	Cyperaceae	Northeast China|North Korea|South Korea|Japan
1331	Carex ramenskii Kom.	Carex	Cyperaceae	Japan
1332	Carex reinii Franch. & Sav.	Carex	Cyperaceae	Japan
1333	Carex remotiuscula Wahlenb.	Carex	Cyperaceae	Northeast China|North Korea|South Korea|Japan
1334	Carex rhynchachaenium C.B.Clarke	Carex	Cyperaceae	Japan
1335	Carex rochebrunei Franch. & Sav.	Carex	Cyperaceae	Japan
1336	Carex rostrata Stokes	Carex	Cyperaceae	Northeast China|Mongolia|North Korea|South Korea|Japan
1337	Carex rotundata Wahlenb.	Carex	Cyperaceae	North Korea|South Korea|Japan
1338	Carex rugata Ohwi	Carex	Cyperaceae	Japan
1339	Carex rugulosa Kük.	Carex	Cyperaceae	Northeast China|North Korea|South Korea|Japan
1340	Carex rupestris All.	Carex	Cyperaceae	Northeast China|Mongolia|North Korea|South Korea|Japan
1341	Carex ruralis J.Oda & Nagam.	Carex	Cyperaceae	Japan
1342	Carex sabynensis var. rostrata (Maxim.) Ohwi	Carex	Cyperaceae	Northeast China|North Korea|South Korea|Japan
1343	Carex sacrosancta Honda	Carex	Cyperaceae	Japan
1344	Carex sadoensis Franch.	Carex	Cyperaceae	Japan
1345	Carex sampsonii Hance	Carex	Cyperaceae	North Korea|South Korea|Japan
1346	Carex satsumensis Franch. & Sav.	Carex	Cyperaceae	Japan
1347	Carex scabrifolia Steud.	Carex	Cyperaceae	Northeast China|North Korea|South Korea|Japan
1348	Carex schmidtii Meinsh.	Carex	Cyperaceae	Northeast China|Mongolia|North Korea|South Korea|Japan
1349	Carex scita var. parvisquama T.Koyama	Carex	Cyperaceae	Japan
1350	Carex scita var. riishirensis (Franch.) Kük.	Carex	Cyperaceae	Japan
1351	Carex scita var. scabrinervia (Franch.) Kük.	Carex	Cyperaceae	Japan
1352	Carex scita Maxim.	Carex	Cyperaceae	Japan
1353	Carex scoparia Schkuhr ex Willd.	Carex	Cyperaceae	Japan
1354	Carex sedakowii C.A.Mey. ex Meinsh.	Carex	Cyperaceae	Northeast China|Mongolia|North Korea|South Korea|Japan
1355	Carex semihyalofructa Tak.Shimizu	Carex	Cyperaceae	Japan
1356	Carex sendaica Franch.	Carex	Cyperaceae	South Korea|Japan
1357	Carex shimidzensis Franch.	Carex	Cyperaceae	North Korea|South Korea|Japan
1358	Carex siderosticta Hance	Carex	Cyperaceae	Northeast China|North Korea|South Korea|Japan
1359	Carex siroumensis Koidz.	Carex	Cyperaceae	Northeast China|North Korea|South Korea|Japan
1360	Carex sociata Boott	Carex	Cyperaceae	Japan
1361	Carex sordida Van Heurck & Müll.Arg.	Carex	Cyperaceae	Northeast China|Mongolia|North Korea|South Korea|Japan
1362	Carex stenantha var. taisetsuensis Akiyama	Carex	Cyperaceae	Japan
1363	Carex stenantha Franch. & Sav.	Carex	Cyperaceae	Japan
1364	Carex stenostachys var. cuneata (Ohwi) Ohwi & T.Koyama	Carex	Cyperaceae	Japan
1365	Carex stenostachys Franch. & Sav.	Carex	Cyperaceae	Japan
1366	Carex stipata Muhl. ex Willd.	Carex	Cyperaceae	Northeast China|North Korea|South Korea|Japan
1367	Carex stylosa C.A.Mey.	Carex	Cyperaceae	Japan
1368	Carex subcernua Ohwi	Carex	Cyperaceae	Japan
1369	Carex subspathacea Wormsk. ex Hornem.	Carex	Cyperaceae	North Korea|South Korea|Japan
1370	Carex subtumida (Kük.) Ohwi	Carex	Cyperaceae	Japan
1371	Carex subumbellata var. verecunda Ohwi	Carex	Cyperaceae	Japan
1372	Carex subumbellata Meinsh.	Carex	Cyperaceae	North Korea|South Korea|Japan
1373	Carex tabatae Katsuy.	Carex	Cyperaceae	Japan
1374	Carex tashiroana Ohwi	Carex	Cyperaceae	Japan
1375	Carex teinogyna Boott	Carex	Cyperaceae	North Korea|South Korea|Japan
1376	Carex tenuiflora Wahlenb.	Carex	Cyperaceae	Northeast China|Mongolia|North Korea|South Korea|Japan
1377	Carex tenuiformis H.Lév. & Vaniot	Carex	Cyperaceae	Northeast China|North Korea|South Korea|Japan
1378	Carex tenuinervis Ohwi	Carex	Cyperaceae	Japan
1379	Carex tenuior T.Koyama & T.I.Chuang	Carex	Cyperaceae	Japan
1380	Carex thunbergii Steud.	Carex	Cyperaceae	Northeast China|Japan
1381	Carex tokarensis T.Koyama	Carex	Cyperaceae	Japan
1382	Carex tokuii J.Oda & Nagam.	Carex	Cyperaceae	Japan
1383	Carex toyoshimae Tuyama	Carex	Cyperaceae	Japan
1384	Carex traiziscana F.Schmidt	Carex	Cyperaceae	Japan
1385	Carex tristachya Thunb.	Carex	Cyperaceae	North Korea|South Korea|Japan
1386	Carex tsushimensis (Ohwi) Ohwi	Carex	Cyperaceae	Japan
1387	Carex tumidula Ohwi	Carex	Cyperaceae	Japan
1388	Carex uda Maxim.	Carex	Cyperaceae	Northeast China|North Korea|South Korea|Japan
1389	Carex umbrosa Host	Carex	Cyperaceae	Mongolia|North Korea|South Korea|Japan
1390	Carex unilateralis Mack.	Carex	Cyperaceae	Japan
1391	Carex utriculata Boott	Carex	Cyperaceae	Northeast China|Mongolia|North Korea|South Korea|Japan
1392	Carex vaginata Tausch	Carex	Cyperaceae	Northeast China|Mongolia|Japan
1393	Carex vanheurckii Müll.Arg.	Carex	Cyperaceae	Northeast China|North Korea|South Korea|Japan
1394	Carex vesicaria L.	Carex	Cyperaceae	Northeast China|North Korea|South Korea|Japan
1395	Carex vulpinoidea Michx.	Carex	Cyperaceae	Japan
1396	Carex wahuensis subsp. sakonis (T.Koyama) X.F.Jin	Carex	Cyperaceae	Japan
1397	Carex wahuensis C.A.Mey.	Carex	Cyperaceae	North Korea|South Korea|Japan
1398	Carex yakushimensis (Katsuy. & J.Oda) J.Oda & M.N.Tamura	Carex	Cyperaceae	Japan
1399	Carex yasuii Katsuy.	Carex	Cyperaceae	Japan
1400	Carex × akitaensis Fujiw.	Carex	Cyperaceae	Japan
1401	Carpesium abrotanoides L.	Carpesium	Asteraceae	North Korea|South Korea|Japan
1402	Carpesium cernuum L.	Carpesium	Asteraceae	Northeast China|North Korea|South Korea|Japan
1403	Carpesium divaricatum var. abrotanoides (Matsum. & Koidz.) H.Koyama	Carpesium	Asteraceae	Japan
1404	Carpesium divaricatum var. matsuei (Tatew. & Kitam.) Kitam.	Carpesium	Asteraceae	Japan
1405	Carpesium divaricatum Siebold & Zucc.	Carpesium	Asteraceae	Northeast China|North Korea|South Korea|Japan
1406	Carpesium faberi C.Winkl.	Carpesium	Asteraceae	Japan
1407	Carpesium glossophyllum Maxim.	Carpesium	Asteraceae	North Korea|South Korea|Japan
1408	Carpesium macrocephalum Franch. & Sav.	Carpesium	Asteraceae	Northeast China|North Korea|South Korea|Japan
1409	Carpesium rosulatum Miq.	Carpesium	Asteraceae	South Korea|Japan
1410	Carpesium triste Maxim.	Carpesium	Asteraceae	Northeast China|North Korea|South Korea|Japan
1411	Carpinus cordata var. chinensis Franch.	Carpinus	Betulaceae	Japan
1412	Carpinus cordata Blume	Carpinus	Betulaceae	Northeast China|North Korea|South Korea|Japan
1413	Carpinus japonica Blume	Carpinus	Betulaceae	Japan
1414	Carpinus laxiflora (Siebold & Zucc.) Blume	Carpinus	Betulaceae	North Korea|South Korea|Japan
1415	Carpinus tschonoskii Maxim.	Carpinus	Betulaceae	South Korea|Japan
1416	Carpinus turczaninovii Hance	Carpinus	Betulaceae	Northeast China|North Korea|South Korea|Japan
1417	Carrichtera annua (L.) DC.	Carrichtera	Brassicaceae	Japan
1418	Caryopteris incana (Thunb. ex Houtt.) Miq.	Caryopteris	Lamiaceae	Northeast China|South Korea|Japan
1419	Cassiope lycopodioides (Pall.) D.Don	Cassiope	Ericaceae	Japan
1420	Cassiope stelleriana (Pall.) DC.	Cassiope	Ericaceae	Japan
1421	Cassytha filiformis L.	Cassytha	Lauraceae	Japan
1422	Cassytha glabella R.Br.	Cassytha	Lauraceae	Japan
1423	Cassytha pubescens R.Br.	Cassytha	Lauraceae	Japan
1424	Castanea crenata Siebold & Zucc.	Castanea	Fagaceae	Japan
1425	Castanopsis cuspidata (Thunb.) Schottky	Castanopsis	Fagaceae	South Korea|Japan
1426	Castanopsis sieboldii (Makino) Hatus.	Castanopsis	Fagaceae	South Korea|Japan
1427	Catalpa ovata G.Don	Catalpa	Bignoniaceae	Northeast China|Japan
1428	Catolobus pendulus (L.) Al-Shehbaz	Catolobus	Brassicaceae	Northeast China|Mongolia|North Korea|South Korea|Japan
1429	Caulophyllum robustum Maxim.	Caulophyllum	Berberidaceae	Northeast China|North Korea|South Korea|Japan
1430	Causonis corniculata (Benth.) J.Wen & L.M.Lu	Causonis	Vitaceae	Japan
1431	Causonis japonica var. japonica	Causonis	Vitaceae	Japan
1432	Causonis japonica (Thunb.) Raf.	Causonis	Vitaceae	South Korea|Japan
1433	Celastrus flagellaris Rupr.	Celastrus	Celastraceae	Northeast China|North Korea|South Korea|Japan
1434	Celastrus kusanoi Hayata	Celastrus	Celastraceae	Japan
1435	Celastrus orbiculatus Thunb.	Celastrus	Celastraceae	Northeast China|North Korea|South Korea|Japan
1436	Celastrus punctatus Thunb.	Celastrus	Celastraceae	Japan
1437	Celastrus stephanotiifolius (Makino) Makino	Celastrus	Celastraceae	South Korea|Japan
1438	Celtis biondii Pamp.	Celtis	Cannabaceae	North Korea|South Korea|Japan
1439	Celtis boninensis Koidz.	Celtis	Cannabaceae	Japan
1440	Celtis jessoensis Koidz.	Celtis	Cannabaceae	North Korea|South Korea|Japan
1441	Celtis sinensis Pers.	Celtis	Cannabaceae	Northeast China|North Korea|South Korea|Japan
1442	Cenchrus alopecuroides (L.) Thunb.	Cenchrus	Poaceae	Northeast China|North Korea|South Korea|Japan
1443	Cenchrus brownii Roem. & Schult.	Cenchrus	Poaceae	Japan
1444	Cenchrus ciliaris L.	Cenchrus	Poaceae	Japan
1445	Cenchrus echinatus L.	Cenchrus	Poaceae	Japan
1446	Cenchrus longispinus (Hack.) Fernald	Cenchrus	Poaceae	Japan
1447	Cenchrus orientalis (Rich.) Morrone	Cenchrus	Poaceae	Japan
1448	Cenchrus purpureus (Schumach.) Morrone	Cenchrus	Poaceae	Japan
1449	Cenchrus setigerus Vahl	Cenchrus	Poaceae	Japan
1450	Cenchrus spinifex Cav.	Cenchrus	Poaceae	Northeast China|Japan
1451	Cenchrus tribuloides L.	Cenchrus	Poaceae	Japan
1452	Centella asiatica (L.) Urb.	Centella	Apiaceae	South Korea|Japan
1453	Centipeda minima (L.) A.Braun & Asch.	Centipeda	Asteraceae	Northeast China|North Korea|South Korea|Japan
1454	Centranthera cochinchinensis (Lour.) Merr.	Centranthera	Orobanchaceae	North Korea|South Korea|Japan
1455	Ceodes umbellifera J.R.Forst. & G.Forst.	Ceodes	Nyctaginaceae	Japan
1456	Cephalanthera erecta (Thunb.) Blume	Cephalanthera	Orchidaceae	North Korea|South Korea|Japan
1457	Cephalanthera falcata (Thunb.) Blume	Cephalanthera	Orchidaceae	South Korea|Japan
1458	Cephalanthera longibracteata Blume	Cephalanthera	Orchidaceae	Northeast China|North Korea|South Korea|Japan
1459	Cephalotaxus harringtonia (Knight ex J.Forbes) K.Koch	Cephalotaxus	Cephalotaxaceae	South Korea|Japan
1460	Cerastium fischerianum Ser.	Cerastium	Caryophyllaceae	North Korea|South Korea|Japan
1461	Cerastium fontanum var. angustifolium (M.Mizush.) H.Hara	Cerastium	Caryophyllaceae	Japan
1462	Cerastium furcatum Cham. & Schltdl.	Cerastium	Caryophyllaceae	Northeast China|North Korea|South Korea|Japan
1463	Cerastium glomeratum Thuill.	Cerastium	Caryophyllaceae	Japan
1464	Cerastium pauciflorum Steven ex Ser.	Cerastium	Caryophyllaceae	Northeast China|Mongolia|North Korea|Japan
1465	Cerastium schizopetalum var. rupicola (Ohwi) S.Akiyama	Cerastium	Caryophyllaceae	Japan
1466	Cerastium schizopetalum Maxim.	Cerastium	Caryophyllaceae	Japan
1467	Ceratophyllum demersum var. platyacanthum (Cham.) Wimm.	Ceratophyllum	Ceratophyllaceae	South Korea|Japan
1468	Ceratophyllum demersum L.	Ceratophyllum	Ceratophyllaceae	Northeast China|Mongolia|North Korea|South Korea|Japan
1469	Ceratopteris thalictroides (L.) Brongn.	Ceratopteris	Pteridaceae	South Korea|Japan
1470	Cerbera manghas L.	Cerbera	Apocynaceae	Japan
1471	Cercidiphyllum japonicum Siebold & Zucc. ex J.J.Hoffm. & J.H.Schult.bis	Cercidiphyllum	Cercidiphyllaceae	Japan
1472	Cercidiphyllum magnificum (Nakai) Nakai	Cercidiphyllum	Cercidiphyllaceae	Japan
1473	Chaenomeles japonica (Thunb.) Lindl. ex Spach	Chaenomeles	Rosaceae	South Korea|Japan
1474	Chamaecrista garambiensis (Hosok.) H.Ohashi, Tateishi & T.Nemoto	Chamaecrista	Fabaceae	Japan
1475	Chamaecrista leschenaultiana (DC.) O.Deg.	Chamaecrista	Fabaceae	Japan
1476	Chamaecrista nomame (Makino) H.Ohashi	Chamaecrista	Fabaceae	Northeast China|North Korea|South Korea|Japan
1477	Chamaecyparis obtusa (Siebold & Zucc.) Endl.	Chamaecyparis	Cupressaceae	Japan
1478	Chamaecyparis pisifera (Siebold & Zucc.) Endl.	Chamaecyparis	Cupressaceae	Japan
1479	Chamaedaphne calyculata (L.) Moench	Chamaedaphne	Ericaceae	Northeast China|Mongolia|North Korea|Japan
1480	Chamaegastrodia shikokiana Makino & F.Maek.	Chamaegastrodia	Orchidaceae	South Korea|Japan
1481	Chamaelirium hisauchianum (Okuyama) N.Tanaka	Chamaelirium	Melanthiaceae	Japan
1482	Chamaelirium japonicum (Willd.) N.Tanaka	Chamaelirium	Melanthiaceae	South Korea|Japan
1483	Chamaelirium koidzumianum (Ohwi) N.Tanaka	Chamaelirium	Melanthiaceae	Japan
1484	Chasmanthium latifolium (Michx.) H.O.Yates	Chasmanthium	Poaceae	Japan
1485	Cheiropleuria bicuspis (Blume) C.Presl	Cheiropleuria	Dipteridaceae	Japan
1486	Cheirostylis liukiuensis Masam.	Cheirostylis	Orchidaceae	Japan
1487	Cheirostylis takeoi (Hayata) Schltr.	Cheirostylis	Orchidaceae	Japan
1488	Chelidonium asiaticum (H.Hara) Krahulc.	Chelidonium	Papaveraceae	North Korea|South Korea|Japan
1489	Chelonopsis longipes Makino	Chelonopsis	Lamiaceae	Japan
1490	Chelonopsis moschata Miq.	Chelonopsis	Lamiaceae	Japan
1491	Chelonopsis yagiharana Hisauti & Matsuno	Chelonopsis	Lamiaceae	Japan
1492	Chengiodendron marginatum (Champ. ex Benth.) C.B.Shang, X.R.Wang, Yi F.Duan & Yong F.Li	Chengiodendron	Oleaceae	Japan
1493	Chengiopanax sciadophylloides (Franch. & Sav.) C.B.Shang & J.Y.Huang	Chengiopanax	Araliaceae	Japan
1494	Chenopodiastrum gracilispicum (H.W.Kung) Uotila	Chenopodiastrum	Amaranthaceae	Japan
1495	Chenopodiastrum hybridum (L.) S.Fuentes, Uotila & Borsch	Chenopodiastrum	Amaranthaceae	Mongolia|Japan
1496	Chenopodium acuminatum Willd.	Chenopodium	Amaranthaceae	Northeast China|Mongolia|South Korea|Japan
1497	Chenopodium album var. album	Chenopodium	Amaranthaceae	Mongolia|Japan
1498	Chenopodium album L.	Chenopodium	Amaranthaceae	Northeast China|Mongolia|North Korea|South Korea|Japan
1499	Chenopodium bryoniifolium Bunge	Chenopodium	Amaranthaceae	Northeast China|North Korea|South Korea|Japan
1500	Chenopodium ficifolium Sm.	Chenopodium	Amaranthaceae	Northeast China|Mongolia|North Korea|South Korea|Japan
1501	Chenopodium giganteum D.Don	Chenopodium	Amaranthaceae	Northeast China|Japan
1502	Chenopodium stenophyllum (Makino) Koidz.	Chenopodium	Amaranthaceae	Northeast China|North Korea|South Korea|Japan
1503	Cherleria arctica (Steven ex Ser.) A.J.Moore & Dillenb.	Cherleria	Caryophyllaceae	Northeast China|Mongolia|North Korea|Japan
1504	Chikusichloa aquatica Koidz.	Chikusichloa	Poaceae	Japan
1505	Chikusichloa brachyathera Ohwi	Chikusichloa	Poaceae	Japan
1506	Chimaphila japonica Miq.	Chimaphila	Ericaceae	Northeast China|North Korea|South Korea|Japan
1507	Chimaphila umbellata (L.) W.P.C.Barton	Chimaphila	Ericaceae	Northeast China|Japan
1508	Chimonobambusa marmorea (Mitford) Makino	Chimonobambusa	Poaceae	Japan
1509	Chimonobambusa quadrangularis (Franceschi) Makino	Chimonobambusa	Poaceae	Japan
1510	Chionanthus retusus Lindl. & Paxton	Chionanthus	Oleaceae	North Korea|South Korea|Japan
1511	Chloranthus fortunei (A.Gray) Solms	Chloranthus	Chloranthaceae	South Korea|Japan
1512	Chloranthus serratus (Thunb.) Roem. & Schult.	Chloranthus	Chloranthaceae	Northeast China|North Korea|South Korea|Japan
1513	Chloris barbata Sw.	Chloris	Poaceae	Japan
1514	Chloris divaricata R.Br.	Chloris	Poaceae	Japan
1515	Chloris gayana Kunth	Chloris	Poaceae	Japan
1516	Chloris pectinata Benth.	Chloris	Poaceae	Japan
1517	Chloris pycnothrix Trin.	Chloris	Poaceae	Japan
1518	Chloris radiata (L.) Sw.	Chloris	Poaceae	Japan
1519	Chloris truncata R.Br.	Chloris	Poaceae	Japan
1520	Chloris virgata Sw.	Chloris	Poaceae	Northeast China|Mongolia|North Korea|South Korea|Japan
1521	Choerospondias axillaris (Roxb.) B.L.Burtt & A.W.Hill	Choerospondias	Anacardiaceae	Japan
1522	Chorispora tenella (Pall.) DC.	Chorispora	Brassicaceae	Northeast China|Mongolia|Japan
1523	Christia obcordata (Poir.) Bakh.f.	Christia	Fabaceae	Japan
1524	Chrysanthemum arcticum L.	Chrysanthemum	Asteraceae	Japan
1525	Chrysanthemum crassum (Kitam.) Kitam.	Chrysanthemum	Asteraceae	Japan
1526	Chrysanthemum indicum L.	Chrysanthemum	Asteraceae	Northeast China|North Korea|South Korea|Japan
1527	Chrysanthemum japonense (Makino) Nakai	Chrysanthemum	Asteraceae	Japan
1528	Chrysanthemum lavandulifolium var. lavandulifolium	Chrysanthemum	Asteraceae	Northeast China|North Korea|South Korea|Japan
1529	Chrysanthemum makinoi Matsum. & Nakai	Chrysanthemum	Asteraceae	Japan
1530	Chrysanthemum miyatojimense Kitam.	Chrysanthemum	Asteraceae	Japan
1531	Chrysanthemum okiense Kitam.	Chrysanthemum	Asteraceae	Japan
1532	Chrysanthemum ornatum Hemsl.	Chrysanthemum	Asteraceae	Japan
1533	Chrysanthemum yoshinaganthum Makino ex Kitam.	Chrysanthemum	Asteraceae	Japan
1534	Chrysanthemum zawadzkii Herbich	Chrysanthemum	Asteraceae	Northeast China|Mongolia|North Korea|South Korea|Japan
1535	Chrysanthemum × aphrodite Kitam.	Chrysanthemum	Asteraceae	Japan
1536	Chrysanthemum × cuneifolium Kitam.	Chrysanthemum	Asteraceae	Japan
1537	Chrysanthemum × konoanum Makino	Chrysanthemum	Asteraceae	Japan
1538	Chrysanthemum × leucanthum (Makino) Makino	Chrysanthemum	Asteraceae	Japan
1539	Chrysanthemum × ogawae Kitam.	Chrysanthemum	Asteraceae	Japan
1540	Chrysanthemum × shimotomaii Makino	Chrysanthemum	Asteraceae	Japan
1541	Chrysopogon aciculatus (Retz.) Trin.	Chrysopogon	Poaceae	Japan
1542	Chrysopogon zizanioides (L.) Roberty	Chrysopogon	Poaceae	Japan
1543	Chrysosplenium album var. flavum H.Hara	Chrysosplenium	Saxifragaceae	Japan
1544	Chrysosplenium album var. nachiense H.Hara	Chrysosplenium	Saxifragaceae	Japan
1545	Chrysosplenium album var. stamineum (Franch.) H.Hara	Chrysosplenium	Saxifragaceae	Japan
1546	Chrysosplenium album Maxim.	Chrysosplenium	Saxifragaceae	Japan
1547	Chrysosplenium echinus Maxim.	Chrysosplenium	Saxifragaceae	Japan
1548	Chrysosplenium fauriei Franch.	Chrysosplenium	Saxifragaceae	Japan
1549	Chrysosplenium flagelliferum F.Schmidt	Chrysosplenium	Saxifragaceae	Northeast China|North Korea|South Korea|Japan
1550	Chrysosplenium grayanum Maxim.	Chrysosplenium	Saxifragaceae	Japan
1551	Chrysosplenium japonicum (Maxim.) Makino	Chrysosplenium	Saxifragaceae	Northeast China|North Korea|South Korea|Japan
1552	Chrysosplenium kamtschaticum Fisch. ex Ser.	Chrysosplenium	Saxifragaceae	Japan
1553	Chrysosplenium kiotense Ohwi	Chrysosplenium	Saxifragaceae	Japan
1554	Chrysosplenium macrostemon var. atrandrum H.Hara	Chrysosplenium	Saxifragaceae	Japan
1555	Chrysosplenium macrostemon var. calicitrapa (Franch.) H.Hara	Chrysosplenium	Saxifragaceae	Japan
1556	Chrysosplenium macrostemon var. shiobarense (Franch.) H.Hara	Chrysosplenium	Saxifragaceae	Japan
1557	Chrysosplenium macrostemon var. viridescens (Sut?) H.Hara	Chrysosplenium	Saxifragaceae	Japan
1558	Chrysosplenium macrostemon Maxim. ex Franch. & Sav.	Chrysosplenium	Saxifragaceae	Japan
1559	Chrysosplenium maximowiczii Franch. & Sav.	Chrysosplenium	Saxifragaceae	Japan
1560	Chrysosplenium nagasei var. luteoflorum Wakab. & H.Ohba	Chrysosplenium	Saxifragaceae	Japan
1561	Chrysosplenium nagasei var. porphyranthes Wakab. & H.Ohba	Chrysosplenium	Saxifragaceae	Japan
1562	Chrysosplenium pilosum var. sphaerospermum (Maxim.) H.Hara	Chrysosplenium	Saxifragaceae	Japan
1563	Chrysosplenium pseudopilosum var. divaricatistylosum Wakab. & Hid.Takah.	Chrysosplenium	Saxifragaceae	Japan
1564	Chrysosplenium ramosum Maxim.	Chrysosplenium	Saxifragaceae	Northeast China|North Korea|South Korea|Japan
1565	Chrysosplenium rhabdospermum var. shikokianum Wakab.	Chrysosplenium	Saxifragaceae	Japan
1566	Chrysosplenium rhabdospermum Maxim.	Chrysosplenium	Saxifragaceae	Japan
1567	Chrysosplenium serreanum Hand.-Mazz.	Chrysosplenium	Saxifragaceae	Northeast China|North Korea|Japan
1568	Chrysosplenium sinicum Maxim.	Chrysosplenium	Saxifragaceae	Northeast China|North Korea|South Korea|Japan
1569	Chrysosplenium tosaense (Makino) Makino ex Sut?	Chrysosplenium	Saxifragaceae	Japan
1570	Cibotium barometz (L.) J.Sm.	Cibotium	Cyatheaceae	Japan
1571	Cicuta virosa L.	Cicuta	Apiaceae	Northeast China|Mongolia|North Korea|South Korea|Japan
1572	Cinna latifolia (Trevir. ex G?pp.) Griseb.	Cinna	Poaceae	Northeast China|Mongolia|North Korea|South Korea|Japan
1573	Cinnamomum burmanni (Nees & T.Nees) Blume	Cinnamomum	Lauraceae	Japan
1574	Cinnamomum camphora (L.) J.Presl	Cinnamomum	Lauraceae	South Korea|Japan
1575	Cinnamomum chekiangense Nakai	Cinnamomum	Lauraceae	South Korea|Japan
1576	Cinnamomum daphnoides Siebold & Zucc.	Cinnamomum	Lauraceae	Japan
1577	Cinnamomum doederleinii var. pseudodaphnoides Hatus.	Cinnamomum	Lauraceae	Japan
1578	Cinnamomum doederleinii Engl.	Cinnamomum	Lauraceae	Japan
1579	Cinnamomum pseudopedunculatum Hayata	Cinnamomum	Lauraceae	Japan
1580	Circaea alpina subsp. caulescens (Kom.) Tatew.	Circaea	Onagraceae	Northeast China|Mongolia|North Korea|Japan
1581	Circaea alpina L.	Circaea	Onagraceae	Northeast China|Mongolia|North Korea|South Korea|Japan
1582	Circaea canadensis (L.) Hill	Circaea	Onagraceae	North Korea|South Korea|Japan
1583	Circaea cordata Royle	Circaea	Onagraceae	Northeast China|North Korea|South Korea|Japan
1584	Circaea erubescens Franch. & Sav.	Circaea	Onagraceae	South Korea|Japan
1585	Circaea mollis Siebold & Zucc.	Circaea	Onagraceae	Northeast China|North Korea|South Korea|Japan
1586	Circaea × decipiens Boufford	Circaea	Onagraceae	Japan
1587	Circaea × dubia H.Hara	Circaea	Onagraceae	Japan
1588	Circaea × intermedia Ehrh.	Circaea	Onagraceae	Japan
1589	Circaea × mentiens Boufford	Circaea	Onagraceae	Japan
1590	Circaea × ovata (Honda) Boufford	Circaea	Onagraceae	Japan
1591	Circaea × skvortsovii Boufford	Circaea	Onagraceae	Japan
1592	Cirsium aidzuense Nakai ex Kitam.	Cirsium	Asteraceae	Japan
1593	Cirsium alpicola Nakai	Cirsium	Asteraceae	Japan
1594	Cirsium amplexifolium var. muraii (Kitam.) Kitam.	Cirsium	Asteraceae	Japan
1595	Cirsium amplexifolium (Nakai) Kitam.	Cirsium	Asteraceae	Japan
1596	Cirsium aomorense f. albiflorum Kitam.	Cirsium	Asteraceae	Japan
1597	Cirsium aomorense f. echinoides Kitam.	Cirsium	Asteraceae	Japan
1598	Cirsium aomorense Nakai	Cirsium	Asteraceae	Japan
1599	Cirsium apoense Nakai	Cirsium	Asteraceae	Japan
1600	Cirsium arvense var. integrifolium Wimm. & Grab.	Cirsium	Asteraceae	Northeast China|North Korea|South Korea|Japan
1601	Cirsium arvense (L.) Scop.	Cirsium	Asteraceae	Northeast China|Mongolia|North Korea|Japan
1602	Cirsium babanum Koidz.	Cirsium	Asteraceae	Japan
1603	Cirsium bitchuense Nakai	Cirsium	Asteraceae	Japan
1604	Cirsium boninense Koidz.	Cirsium	Asteraceae	Japan
1605	Cirsium borealinipponense Kitam.	Cirsium	Asteraceae	Japan
1606	Cirsium brevicaule f. albiflorum Kitam.	Cirsium	Asteraceae	Japan
1607	Cirsium brevicaule A.Gray	Cirsium	Asteraceae	Japan
1608	Cirsium buergeri Miq.	Cirsium	Asteraceae	Japan
1609	Cirsium chikushiense Koidz.	Cirsium	Asteraceae	Japan
1610	Cirsium chokaiense Kitam.	Cirsium	Asteraceae	Japan
1611	Cirsium confertissimum Nakai	Cirsium	Asteraceae	Japan
1612	Cirsium congestissimum Kitam.	Cirsium	Asteraceae	Japan
1613	Cirsium dipsacolepis var. calcicola (Nakai) Kitam.	Cirsium	Asteraceae	Japan
1614	Cirsium dipsacolepis Matsum.	Cirsium	Asteraceae	Japan
1615	Cirsium fauriei Nakai	Cirsium	Asteraceae	Japan
1616	Cirsium furusei Kitam.	Cirsium	Asteraceae	Japan
1617	Cirsium ganjuense Kitam.	Cirsium	Asteraceae	Japan
1618	Cirsium glabratum Kitam.	Cirsium	Asteraceae	Japan
1619	Cirsium grandirosuliferum Kadota	Cirsium	Asteraceae	Japan
1620	Cirsium gratiosum Kitam.	Cirsium	Asteraceae	Japan
1621	Cirsium grayanum Nakai	Cirsium	Asteraceae	Japan
1622	Cirsium gyojanum Kitam.	Cirsium	Asteraceae	Japan
1623	Cirsium hachijoense Nakai	Cirsium	Asteraceae	Japan
1624	Cirsium heiianum Koidz.	Cirsium	Asteraceae	Japan
1625	Cirsium hida-paludosum Kadota & Nagase	Cirsium	Asteraceae	Japan
1626	Cirsium homolepis Nakai	Cirsium	Asteraceae	Japan
1627	Cirsium inundatum Makino	Cirsium	Asteraceae	Japan
1628	Cirsium ishizuchiense (Kitam.) Kadota	Cirsium	Asteraceae	Japan
1629	Cirsium japonicum var. diabolicum (Kitam.) Kadota	Cirsium	Asteraceae	Japan
1630	Cirsium japonicum var. vestitum	Cirsium	Asteraceae	Japan
1631	Cirsium japonicum DC.	Cirsium	Asteraceae	Northeast China|North Korea|South Korea|Japan
1632	Cirsium kagamontanum Nakai	Cirsium	Asteraceae	Japan
1633	Cirsium kamtschaticum Ledeb. ex DC.	Cirsium	Asteraceae	Japan
1634	Cirsium lineare (Thunb.) Sch.Bip.	Cirsium	Asteraceae	Northeast China|North Korea|South Korea|Japan
1635	Cirsium longepedunculatum Kitam.	Cirsium	Asteraceae	Japan
1636	Cirsium lucens var. bracteosum S.Imae & S.Watan.	Cirsium	Asteraceae	Japan
1637	Cirsium lucens Kitam.	Cirsium	Asteraceae	Japan
1638	Cirsium magofukui Kitam.	Cirsium	Asteraceae	Japan
1639	Cirsium maritimum Makino	Cirsium	Asteraceae	Japan
1640	Cirsium maruyamanum Kitam.	Cirsium	Asteraceae	Japan
1641	Cirsium matsumurae var. dubium	Cirsium	Asteraceae	Japan
1642	Cirsium matsumurae Nakai	Cirsium	Asteraceae	Japan
1643	Cirsium microspicatum f. glutinosum Kitam.	Cirsium	Asteraceae	Japan
1644	Cirsium microspicatum var. kiotoense Kitam.	Cirsium	Asteraceae	Japan
1645	Cirsium microspicatum var. yechizenense Kitam.	Cirsium	Asteraceae	Japan
1646	Cirsium microspicatum Nakai	Cirsium	Asteraceae	Japan
1647	Cirsium nambuense Nakai	Cirsium	Asteraceae	Japan
1648	Cirsium nipponicum var. incomptum (Maxim.) Kadota	Cirsium	Asteraceae	Japan
1649	Cirsium nipponicum var. sadoense T.Yamaz.	Cirsium	Asteraceae	Japan
1650	Cirsium nipponicum var. shikokianum (Kitam.) Kitam. ex Kitam. & Murata	Cirsium	Asteraceae	Japan
1651	Cirsium nipponicum var. yoshinoi (Nakai) Kitam.	Cirsium	Asteraceae	Japan
1652	Cirsium nipponicum Makino	Cirsium	Asteraceae	South Korea|Japan
1653	Cirsium norikurense Nakai	Cirsium	Asteraceae	Japan
1654	Cirsium oligophyllum f. albiflorum (Kitam.) Kitam.	Cirsium	Asteraceae	Japan
1655	Cirsium oligophyllum var. nikkoense (Nakai ex Matsum. & Koidz.) Kitam.	Cirsium	Asteraceae	Japan
1656	Cirsium oligophyllum Matsum.	Cirsium	Asteraceae	Japan
1657	Cirsium otayae Kitam.	Cirsium	Asteraceae	Japan
1658	Cirsium pectinellum A.Gray	Cirsium	Asteraceae	Japan
1659	Cirsium pendulum f. albiflorum (Makino) Kitam.	Cirsium	Asteraceae	Japan
1660	Cirsium pendulum Fisch. ex DC.	Cirsium	Asteraceae	Northeast China|Mongolia|North Korea|South Korea|Japan
1661	Cirsium purpuratum f. albiflorum (Kitam.) Kitam.	Cirsium	Asteraceae	Japan
1662	Cirsium purpuratum Matsum.	Cirsium	Asteraceae	Japan
1663	Cirsium senjoense Kitam.	Cirsium	Asteraceae	Japan
1664	Cirsium shinanense Shimizu	Cirsium	Asteraceae	Japan
1665	Cirsium sieboldii f. leucanthum T.Shimizu	Cirsium	Asteraceae	Japan
1666	Cirsium sieboldii Miq.	Cirsium	Asteraceae	Japan
1667	Cirsium spicatum Matsum.	Cirsium	Asteraceae	Japan
1668	Cirsium spinosum Kitam.	Cirsium	Asteraceae	Japan
1669	Cirsium suffultum f. albiflorum Kitam.	Cirsium	Asteraceae	Japan
1670	Cirsium suffultum Matsum.	Cirsium	Asteraceae	Japan
1671	Cirsium suzukaense Kitam.	Cirsium	Asteraceae	Japan
1672	Cirsium tashiroi var. hidaense (Kitam.) Kadota	Cirsium	Asteraceae	Japan
1673	Cirsium tashiroi Kitam.	Cirsium	Asteraceae	Japan
1674	Cirsium tenue Kitam.	Cirsium	Asteraceae	Japan
1675	Cirsium tenuipedunculatum Kadota	Cirsium	Asteraceae	Japan
1676	Cirsium tenuisquamatum Kitam.	Cirsium	Asteraceae	Japan
1677	Cirsium uetsuense f. albiflorum Kadota	Cirsium	Asteraceae	Japan
1678	Cirsium uetsuense Kitam.	Cirsium	Asteraceae	Japan
1679	Cirsium ugoense Nakai	Cirsium	Asteraceae	Japan
1680	Cirsium yakusimense Masam.	Cirsium	Asteraceae	Japan
1681	Cirsium yatsu-alpicola Kadota & Y.Amano	Cirsium	Asteraceae	Japan
1682	Cirsium yezoense (Maxim.) Makino	Cirsium	Asteraceae	Japan
1683	Cirsium × connexum Kitam.	Cirsium	Asteraceae	Japan
1684	Cirsium × iburiense Kitam.	Cirsium	Asteraceae	Japan
1685	Cirsium × mirabile Kitam.	Cirsium	Asteraceae	Japan
1686	Cirsium × misawaense Nakai ex Kitam.	Cirsium	Asteraceae	Japan
1687	Cirsium × okamotoi Kitam.	Cirsium	Asteraceae	Japan
1688	Cirsium × patens Kitam.	Cirsium	Asteraceae	Japan
1689	Cirsium × perplexissimum Kitam.	Cirsium	Asteraceae	Japan
1690	Cirsium × pilosum Kitam.	Cirsium	Asteraceae	Japan
1691	Cirsium × sugimotoi Kitam.	Cirsium	Asteraceae	Japan
1692	Citrus × aurantium f. deliciosa (Ten.) M.Hiroe	Citrus	Rutaceae	Japan
1693	Cladium mariscus (L.) Pohl	Cladium	Cyperaceae	Japan
1694	Cladopus doianus (Koidz.) K?riba	Cladopus	Podostemaceae	Japan
1695	Cladopus fukienensis (H.C.Chao) H.C.Chao	Cladopus	Podostemaceae	Japan
1696	Cladrastis shikokiana (Makino) Makino	Cladrastis	Fabaceae	Japan
1697	Claoxylon centenarium Koidz.	Claoxylon	Euphorbiaceae	Japan
1698	Cleistogenes hackelii (Honda) Honda	Cleistogenes	Poaceae	Northeast China|North Korea|South Korea|Japan
1699	Clematis alpina subsp. sibirica (L.) Kuntze	Clematis	Ranunculaceae	Northeast China|North Korea|Japan
1700	Clematis alpina (L.) Mill.	Clematis	Ranunculaceae	Northeast China|Mongolia|Japan
1701	Clematis apiifolia DC.	Clematis	Ranunculaceae	North Korea|South Korea|Japan
1702	Clematis brevicaudata DC.	Clematis	Ranunculaceae	Northeast China|Mongolia|North Korea|Japan
1703	Clematis chinensis var. fujisanensis (Hisauti & H.Hara) W.T.Wang	Clematis	Ranunculaceae	Japan
1704	Clematis chinensis Osbeck	Clematis	Ranunculaceae	Japan
1705	Clematis crassifolia Benth.	Clematis	Ranunculaceae	Japan
1706	Clematis fusca Turcz.	Clematis	Ranunculaceae	Northeast China|North Korea|South Korea|Japan
1707	Clematis grata Wall.	Clematis	Ranunculaceae	Japan
1708	Clematis heracleifolia DC.	Clematis	Ranunculaceae	Northeast China|North Korea|South Korea|Japan
1709	Clematis japonica Thunb.	Clematis	Ranunculaceae	Japan
1710	Clematis lasiandra Maxim.	Clematis	Ranunculaceae	Japan
1711	Clematis leschenaultiana DC.	Clematis	Ranunculaceae	Japan
1712	Clematis meyeniana Walp.	Clematis	Ranunculaceae	Japan
1713	Clematis obvallata (Ohwi) Tamura	Clematis	Ranunculaceae	Japan
1714	Clematis parviloba Gardner & Champ.	Clematis	Ranunculaceae	Japan
1715	Clematis patens C.Morren & Decne.	Clematis	Ranunculaceae	Northeast China|North Korea|South Korea|Japan
1716	Clematis satomiana Kadota	Clematis	Ranunculaceae	Japan
1717	Clematis serratifolia Rehder	Clematis	Ranunculaceae	Northeast China|North Korea|South Korea|Japan
1718	Clematis stans var. austrojaponensis (Ohwi) Ohwi	Clematis	Ranunculaceae	Japan
1719	Clematis stans Siebold & Zucc.	Clematis	Ranunculaceae	Japan
1720	Clematis takedana Makino	Clematis	Ranunculaceae	Japan
1721	Clematis tashiroi Maxim.	Clematis	Ranunculaceae	Japan
1722	Clematis terniflora DC.	Clematis	Ranunculaceae	North Korea|South Korea|Japan
1723	Clematis tosaensis Makino	Clematis	Ranunculaceae	Japan
1724	Clematis uncinata Champ. ex Benth.	Clematis	Ranunculaceae	Japan
1725	Clematis williamsii A.Gray	Clematis	Ranunculaceae	Japan
1726	Cleome viscosa L.	Cleome	Cleomaceae	Japan
1727	Clerodendrum trichotomum Thunb.	Clerodendrum	Lamiaceae	North Korea|South Korea|Japan
1728	Clethra barbinervis Siebold & Zucc.	Clethra	Clethraceae	South Korea|Japan
1729	Cleyera japonica Thunb.	Cleyera	Pentaphylacaceae	South Korea|Japan
1730	Clinopodium chinense var. parviflorum (Kud?) H.Hara	Clinopodium	Lamiaceae	Japan
1731	Clinopodium chinense (Benth.) Kuntze	Clinopodium	Lamiaceae	Northeast China|North Korea|South Korea|Japan
1732	Clinopodium gracile (Benth.) Kuntze	Clinopodium	Lamiaceae	North Korea|South Korea|Japan
1733	Clinopodium latifolium (H.Hara) T.Yamaz. & Murata	Clinopodium	Lamiaceae	Japan
1734	Clinopodium macranthum (Makino) H.Hara	Clinopodium	Lamiaceae	Japan
1735	Clinopodium micranthum var. sachalinense (F.Schmidt) T.Yamaz. & Murata	Clinopodium	Lamiaceae	Japan
1736	Clinopodium micranthum (Regel) H.Hara	Clinopodium	Lamiaceae	North Korea|South Korea|Japan
1737	Clinopodium multicaule var. shibetchense (H.Lév.) Melnikov	Clinopodium	Lamiaceae	Japan
1738	Clinopodium multicaule var. yakusimense (Masam.) Yahara	Clinopodium	Lamiaceae	Japan
1739	Clinopodium multicaule (Maxim.) Kuntze	Clinopodium	Lamiaceae	Japan
1740	Clinostigma savoryanum (Rehder & E.H.Wilson) H.E.Moore & Fosberg	Clinostigma	Arecaceae	Japan
1741	Clintonia udensis Trautv. & C.A.Mey.	Clintonia	Liliaceae	Northeast China|North Korea|South Korea|Japan
1742	Cnidium japonicum Miq.	Cnidium	Apiaceae	Northeast China|South Korea|Japan
1743	Cocculus laurifolius DC.	Cocculus	Menispermaceae	Japan
1744	Cocculus orbiculatus (L.) DC.	Cocculus	Menispermaceae	Northeast China|North Korea|South Korea|Japan
1745	Cochlearia officinalis L.	Cochlearia	Brassicaceae	Japan
1746	Codonacanthus pauciflorus (Nees) Nees	Codonacanthus	Acanthaceae	Japan
1747	Codonopsis javanica (Blume) Hook.f. & Thomson	Codonopsis	Campanulaceae	Japan
1748	Codonopsis lanceolata (Siebold & Zucc.) Benth. & Hook.f. ex Trautv.	Codonopsis	Campanulaceae	Northeast China|North Korea|South Korea|Japan
1749	Codonopsis ussuriensis (Rupr. & Maxim.) Hemsl.	Codonopsis	Campanulaceae	Northeast China|North Korea|South Korea|Japan
1750	Coelachne japonica Hack.	Coelachne	Poaceae	North Korea|South Korea|Japan
1751	Coincya monensis (L.) Greuter & Burdet	Coincya	Brassicaceae	Japan
1752	Coleus scutellarioides (L.) Benth.	Coleus	Lamiaceae	Japan
1753	Collinsonia japonica (Miq.) Harley	Collinsonia	Lamiaceae	Japan
1754	Colubrina asiatica (L.) Brongn.	Colubrina	Rhamnaceae	Japan
1755	Comanthosphace japonica (Miq.) S.Moore	Comanthosphace	Lamiaceae	Japan
1756	Comanthosphace stellipila (Miq.) S.Moore ex Briq.	Comanthosphace	Lamiaceae	Japan
1757	Comarum palustre L.	Comarum	Rosaceae	Northeast China|Mongolia|North Korea|South Korea|Japan
1758	Comastoma pulmonarium subsp. sectum (Satake) Toyok.	Comastoma	Gentianaceae	Japan
1759	Commelina auriculata Blume	Commelina	Commelinaceae	Japan
1760	Commelina benghalensis L.	Commelina	Commelinaceae	Japan
1761	Commelina communis L.	Commelina	Commelinaceae	Northeast China|North Korea|South Korea|Japan
1762	Commelina diffusa Burm.f.	Commelina	Commelinaceae	Japan
1763	Commelina paludosa Blume	Commelina	Commelinaceae	Japan
1764	Comospermum yedoense (Maxim. ex Franch. & Sav.) Rauschert	Comospermum	Asparagaceae	Japan
1765	Conandron ramondioides Siebold & Zucc.	Conandron	Gesneriaceae	Japan
1766	Coniogramme gracilis M.Ogata	Coniogramme	Pteridaceae	Japan
1767	Coniogramme intermedia Hieron.	Coniogramme	Pteridaceae	Northeast China|North Korea|South Korea|Japan
1768	Coniogramme japonica (Thunb.) Diels	Coniogramme	Pteridaceae	South Korea|Japan
1769	Coniogramme × fauriei Hieron.	Coniogramme	Pteridaceae	South Korea|Japan
1770	Conioselinum chinense (L.) Britton, Sterns & Poggenb.	Conioselinum	Apiaceae	Japan
1771	Conringia orientalis (L.) C.Presl	Conringia	Brassicaceae	Japan
1772	Convallaria keiskei Miq.	Convallaria	Asparagaceae	Northeast China|Mongolia|North Korea|South Korea|Japan
1773	Coptis japonica var. anemonifolia (Siebold & Zucc.) H.Ohba	Coptis	Ranunculaceae	Japan
1774	Coptis japonica var. major (Miq.) Satake	Coptis	Ranunculaceae	Japan
1775	Coptis japonica (Thunb.) Makino	Coptis	Ranunculaceae	Japan
1776	Coptis minamitaniana Kadota	Coptis	Ranunculaceae	Japan
1777	Coptis quinquefolia var. shikokumontana Kadota	Coptis	Ranunculaceae	Japan
1778	Coptis quinquefolia Miq.	Coptis	Ranunculaceae	Japan
1779	Coptis ramosa (Makino) Tamura	Coptis	Ranunculaceae	Japan
1780	Coptis trifolia (L.) Salisb.	Coptis	Ranunculaceae	Japan
1781	Coptis trifoliolata (Makino) Makino	Coptis	Ranunculaceae	Japan
1782	Coptosapelta diffusa (Champ. ex Benth.) Steenis	Coptosapelta	Rubiaceae	Japan
1783	Corchorus aestuans L.	Corchorus	Malvaceae	Japan
1784	Cordia aspera subsp. kanehirae (Hayata) H.Y.Liu	Cordia	Boraginaceae	Japan
1785	Cordia dichotoma G.Forst.	Cordia	Boraginaceae	Japan
1786	Coriaria japonica A.Gray	Coriaria	Coriariaceae	Japan
1787	Cornus canadensis L.	Cornus	Cornaceae	Northeast China|North Korea|South Korea|Japan
1788	Cornus controversa Hemsl.	Cornus	Cornaceae	Northeast China|North Korea|South Korea|Japan
1789	Cornus kousa Bürger ex Hance	Cornus	Cornaceae	North Korea|South Korea|Japan
1790	Cornus macrophylla Wall.	Cornus	Cornaceae	South Korea|Japan
1791	Cornus suecica L.	Cornus	Cornaceae	Japan
1792	Corydalis ambigua Cham. & Schltdl.	Corydalis	Papaveraceae	Northeast China|North Korea|South Korea|Japan
1793	Corydalis balansae Prain	Corydalis	Papaveraceae	Japan
1794	Corydalis decumbens (Thunb.) Pers.	Corydalis	Papaveraceae	South Korea|Japan
1795	Corydalis gigantea Trautv. & C.A.Mey.	Corydalis	Papaveraceae	Northeast China|North Korea|South Korea|Japan
1796	Corydalis heterocarpa Siebold & Zucc.	Corydalis	Papaveraceae	North Korea|South Korea|Japan
1797	Corydalis incisa (Thunb.) Pers.	Corydalis	Papaveraceae	South Korea|Japan
1798	Corydalis kushiroensis Fukuhara	Corydalis	Papaveraceae	Japan
1799	Corydalis lineariloba var. capillaris (Makino) Ohwi	Corydalis	Papaveraceae	Japan
1800	Corydalis lineariloba var. lineariloba	Corydalis	Papaveraceae	Northeast China|Japan
1801	Corydalis lineariloba var. papilligera (Ohwi) Ohwi ex S.Akiyama	Corydalis	Papaveraceae	Japan
1802	Corydalis lineariloba Siebold & Zucc.	Corydalis	Papaveraceae	North Korea|South Korea|Japan
1803	Corydalis ochotensis Turcz.	Corydalis	Papaveraceae	Northeast China|Japan
1804	Corydalis ophiocarpa Hook.f. & Thomson	Corydalis	Papaveraceae	Japan
1805	Corydalis pallida Pers.	Corydalis	Papaveraceae	Northeast China|Japan
1806	Corydalis racemosa (Thunb.) Pers.	Corydalis	Papaveraceae	Japan
1807	Corydalis raddeana Regel	Corydalis	Papaveraceae	Northeast China|North Korea|South Korea|Japan
1808	Corydalis speciosa Maxim.	Corydalis	Papaveraceae	Northeast China|North Korea|South Korea|Japan
1809	Corylopsis glabrescens Franch. & Sav.	Corylopsis	Hamamelidaceae	Japan
1810	Corylopsis gotoana Makino	Corylopsis	Hamamelidaceae	North Korea|South Korea|Japan
1811	Corylopsis pauciflora Siebold & Zucc.	Corylopsis	Hamamelidaceae	Japan
1812	Corylopsis spicata Siebold & Zucc.	Corylopsis	Hamamelidaceae	Japan
1813	Corylus heterophylla Fisch. ex Trautv.	Corylus	Betulaceae	Northeast China|North Korea|South Korea|Japan
1814	Corylus sieboldiana var. mandshurica (Maxim.) C.K.Schneid.	Corylus	Betulaceae	Northeast China|North Korea|South Korea|Japan
1815	Corylus sieboldiana Blume	Corylus	Betulaceae	Northeast China|South Korea|Japan
1816	Corymborkis veratrifolia (Reinw.) Blume	Corymborkis	Orchidaceae	Japan
1817	Crassocephalum crepidioides (Benth.) S.Moore	Crassocephalum	Asteraceae	Northeast China|Japan
1818	Crassula aquatica (L.) Sch?nland	Crassula	Crassulaceae	Northeast China|Mongolia|Japan
1819	Crataegus chlorosarca Maxim.	Crataegus	Rosaceae	Northeast China|Japan
1820	Crataegus maximowiczii C.K.Schneid.	Crataegus	Rosaceae	Northeast China|Mongolia|North Korea|Japan
1821	Cremastra aphylla T.Yukawa	Cremastra	Orchidaceae	Japan
1822	Cremastra appendiculata (D.Don) Makino	Cremastra	Orchidaceae	South Korea|Japan
1823	Cremastra unguiculata (Finet) Finet	Cremastra	Orchidaceae	South Korea|Japan
1824	Crepidiastrum ameristophyllum Nakai	Crepidiastrum	Asteraceae	Japan
1825	Crepidiastrum chelidoniifolium (Makino) Pak & Kawano	Crepidiastrum	Asteraceae	Northeast China|North Korea|South Korea|Japan
1826	Crepidiastrum denticulatum (Houtt.) Pak & Kawano	Crepidiastrum	Asteraceae	Northeast China|North Korea|South Korea|Japan
1827	Crepidiastrum grandicollum Nakai	Crepidiastrum	Asteraceae	Japan
1828	Crepidiastrum keiskeanum (Maxim.) Nakai	Crepidiastrum	Asteraceae	Japan
1829	Crepidiastrum lanceolatum (Houtt.) Nakai	Crepidiastrum	Asteraceae	South Korea|Japan
1830	Crepidiastrum linguifolium (A.Gray) Nakai	Crepidiastrum	Asteraceae	Japan
1831	Crepidiastrum platyphyllum (Franch. & Sav.) Kitam.	Crepidiastrum	Asteraceae	Japan
1832	Crepidiastrum surugense (Hisauti) Yonek.	Crepidiastrum	Asteraceae	Japan
1833	Crepidiastrum yoshinoi (Makino) Pak & Kawano	Crepidiastrum	Asteraceae	Japan
1834	Crepidiastrum × muratagenii H.Ohashi & K.Ohashi	Crepidiastrum	Asteraceae	Japan
1835	Crepidiastrum × nakaii H.Ohashi & K.Ohashi	Crepidiastrum	Asteraceae	Japan
1836	Crepidium bancanoides (Ames) Szlach.	Crepidium	Orchidaceae	Japan
1837	Crepidium boninense (Koidz.) T.Yukawa	Crepidium	Orchidaceae	Japan
1838	Crepidium hahajimense (S.Kobay.) Marg.	Crepidium	Orchidaceae	Japan
1839	Crepidium kandae (T.Hashim.) Marg.	Crepidium	Orchidaceae	Japan
1840	Crepidium purpureum (Lindl.) Szlach.	Crepidium	Orchidaceae	Japan
1841	Trichomanes schmidianum Zenker ex Taschner	Trichomanes	Hymenophyllaceae	Japan
1842	Crepis gymnopus Koidz.	Crepis	Asteraceae	Japan
1843	Crepis hokkaidoensis Babc.	Crepis	Asteraceae	Japan
1844	Crinum asiaticum var. japonicum Baker	Crinum	Amaryllidaceae	Japan
1845	Crinum asiaticum var. sinicum (Roxb. ex Herb.) Baker	Crinum	Amaryllidaceae	Japan
1846	Crinum asiaticum L.	Crinum	Amaryllidaceae	South Korea|Japan
1847	Croomia heterosepala (Baker) Okuyama	Croomia	Stemonaceae	Japan
1848	Croomia japonica Miq.	Croomia	Stemonaceae	Japan
1849	Crossostephium chinense (L.) Makino	Crossostephium	Asteraceae	Japan
1850	Crotalaria calycina Schrank	Crotalaria	Fabaceae	Japan
1851	Crotalaria montana Roxb. ex Roth	Crotalaria	Fabaceae	Japan
1852	Crotalaria sessiliflora L.	Crotalaria	Fabaceae	Northeast China|North Korea|South Korea|Japan
1853	Croton cascarilloides Raeusch.	Croton	Euphorbiaceae	Japan
1854	Cryptocarya chinensis (Hance) Hemsl.	Cryptocarya	Lauraceae	Japan
1855	Cryptogramma crispa (L.) R.Br.	Cryptogramma	Pteridaceae	Japan
1856	Cryptogramma stelleri (S.G.Gmel.) Prantl	Cryptogramma	Pteridaceae	Mongolia|Japan
1857	Cryptomeria japonica (Thunb. ex L.f.) D.Don	Cryptomeria	Cupressaceae	Japan
1858	Cryptostylis arachnites (Blume) Hassk.	Cryptostylis	Orchidaceae	Japan
1859	Ctenitis eatonii (Baker) Ching	Ctenitis	Polypodiaceae	Japan
1860	Ctenitis iriomotensis (H.It?) Nakaike	Ctenitis	Polypodiaceae	Japan
1861	Ctenitis microlepigera (Nakai) Ching	Ctenitis	Polypodiaceae	Japan
1862	Ctenitis sinii (Ching) Ohwi	Ctenitis	Polypodiaceae	Japan
1863	Ctenitis subglandulosa (Hance) Ching	Ctenitis	Polypodiaceae	Japan
1864	Cucumis maderaspatanus L.	Cucumis	Cucurbitaceae	Japan
1865	Cucurbita pepo L.	Cucurbita	Cucurbitaceae	Japan
1866	Curculigo orchioides Gaertn.	Curculigo	Hypoxidaceae	Japan
1867	Cuscuta australis R.Br.	Cuscuta	Convolvulaceae	Northeast China|Mongolia|North Korea|South Korea|Japan
1868	Cuscuta chinensis Lam.	Cuscuta	Convolvulaceae	Northeast China|Mongolia|North Korea|South Korea|Japan
1869	Cuscuta europaea L.	Cuscuta	Convolvulaceae	Northeast China|Mongolia|Japan
1870	Cuscuta japonica Choisy	Cuscuta	Convolvulaceae	Northeast China|North Korea|South Korea|Japan
1871	Cuscuta pentagona Engelm.	Cuscuta	Convolvulaceae	Japan
1872	Cyanthillium cinereum var. glabriusculum (DC.) Karthik. & Moorthy	Cyanthillium	Asteraceae	Japan
1873	Cyanthillium cinereum (L.) H.Rob.	Cyanthillium	Asteraceae	Japan
1874	Cycas revoluta Thunb.	Cycas	Cycadaceae	Japan
1875	Cyclea insularis (Makino) Hatus.	Cyclea	Menispermaceae	Japan
1876	Cyclocodon lancifolius (Roxb.) Kurz	Cyclocodon	Campanulaceae	Japan
1877	Cyclospermum leptophyllum (Pers.) Sprague ex Britton & P.Wilson	Cyclospermum	Apiaceae	Japan
1878	Cymbidium dayanum Rchb.f.	Cymbidium	Orchidaceae	Japan
1879	Cymbidium ensifolium (L.) Sw.	Cymbidium	Orchidaceae	South Korea|Japan
1880	Cymbidium goeringii (Rchb.f.) Rchb.f.	Cymbidium	Orchidaceae	North Korea|South Korea|Japan
1881	Cymbidium kanran Makino	Cymbidium	Orchidaceae	South Korea|Japan
1882	Cymbidium lancifolium Hook.	Cymbidium	Orchidaceae	South Korea|Japan
1883	Cymbidium macrorhizon Lindl.	Cymbidium	Orchidaceae	South Korea|Japan
1884	Cymbidium sinense (Andrews) Willd.	Cymbidium	Orchidaceae	Japan
1885	Cymbidium × nomachianum T.Yukawa & Nob.Tanaka	Cymbidium	Orchidaceae	Japan
1886	Cymbopogon goeringii (Steud.) A.Camus	Cymbopogon	Poaceae	Northeast China|North Korea|South Korea|Japan
1887	Cymodocea rotundata Asch. & Schweinf.	Cymodocea	Cymodoceaceae	Japan
1888	Cynanchum boudieri H.Lév. & Vaniot	Cynanchum	Apocynaceae	Japan
1889	Cynanchum liukiuense Warb.	Cynanchum	Apocynaceae	Japan
1890	Cynanchum magnificum Nakai	Cynanchum	Apocynaceae	Japan
1891	Cynanchum rostellatum (Turcz.) Liede & Khanum	Cynanchum	Apocynaceae	Northeast China|North Korea|South Korea|Japan
1892	Cynanchum wilfordii (Maxim.) Hook.f.	Cynanchum	Apocynaceae	Northeast China|North Korea|South Korea|Japan
1893	Cynodon dactylon (L.) Pers.	Cynodon	Poaceae	Northeast China|North Korea|South Korea|Japan
1894	Cynodon plectostachyus (K.Schum.) Pilg.	Cynodon	Poaceae	Japan
1895	Cynoglossum asperrimum Nakai	Cynoglossum	Boraginaceae	South Korea|Japan
1896	Cynoglossum formosanum Nakai	Cynoglossum	Boraginaceae	Japan
1897	Cynoglossum zeylanicum (Sw. ex Lehm.) Thunb. ex Brand	Cynoglossum	Boraginaceae	South Korea|Japan
1898	Cynosurus cristatus L.	Cynosurus	Poaceae	Japan
1899	Cynosurus echinatus L.	Cynosurus	Poaceae	Japan
1900	Cyperus aggregatus (Willd.) Endl.	Cyperus	Cyperaceae	Japan
1901	Cyperus albescens (Steud.) Larridon & Govaerts	Cyperus	Cyperaceae	Northeast China|Japan
1902	Cyperus alopecuroides Rottb.	Cyperus	Cyperaceae	Japan
1903	Cyperus amuricus Maxim.	Cyperus	Cyperaceae	Northeast China|North Korea|South Korea|Japan
1904	Cyperus articulatus L.	Cyperus	Cyperaceae	Japan
1905	Cyperus auratus (Nees) Huygh	Cyperus	Cyperaceae	Japan
1906	Cyperus brevifolioides Thieret & Delahouss.	Cyperus	Cyperaceae	Northeast China|Japan
1907	Cyperus compressus L.	Cyperus	Cyperaceae	Northeast China|Japan
1908	Cyperus congestus Vahl	Cyperus	Cyperaceae	Japan
1909	Cyperus cyperinus (Retz.) Valck.Sur.	Cyperus	Cyperaceae	Japan
1910	Cyperus cyperoides (L.) Kuntze	Cyperus	Cyperaceae	North Korea|South Korea|Japan
1911	Cyperus diaphanus Schrad.	Cyperus	Cyperaceae	Japan
1912	Cyperus difformis L.	Cyperus	Cyperaceae	Northeast China|North Korea|South Korea|Japan
1913	Cyperus digitatus Roxb.	Cyperus	Cyperaceae	Japan
1914	Cyperus distans L.f.	Cyperus	Cyperaceae	Japan
1915	Cyperus echinatus (L.) Alph.Wood	Cyperus	Cyperaceae	Japan
1916	Cyperus eragrostis Lam.	Cyperus	Cyperaceae	Japan
1917	Cyperus esculentus L.	Cyperus	Cyperaceae	Northeast China|Japan
1918	Cyperus exaltatus Retz.	Cyperus	Cyperaceae	Northeast China|North Korea|South Korea|Japan
1919	Cyperus filiculmis Vahl	Cyperus	Cyperaceae	Japan
1920	Cyperus flaccidus R.Br.	Cyperus	Cyperaceae	Northeast China|Japan
1921	Cyperus flavidus Retz.	Cyperus	Cyperaceae	Northeast China|North Korea|South Korea|Japan
1922	Cyperus glomeratus L.	Cyperus	Cyperaceae	Northeast China|North Korea|South Korea|Japan
1923	Cyperus haspan L.	Cyperus	Cyperaceae	North Korea|South Korea|Japan
1924	Cyperus iria L.	Cyperus	Cyperaceae	Northeast China|North Korea|South Korea|Japan
1925	Cyperus javanicus Houtt.	Cyperus	Cyperaceae	Japan
1926	Cyperus kamtschaticus (Meinsh.) Yonek.	Cyperus	Cyperaceae	Japan
1927	Cyperus leptocarpus (F.Muell.) Bauters	Cyperus	Cyperaceae	North Korea|South Korea|Japan
1928	Cyperus longus L.	Cyperus	Cyperaceae	Japan
1929	Cyperus michelianus (L.) Delile	Cyperus	Cyperaceae	Northeast China|Mongolia|Japan
1930	Cyperus microiria Steud.	Cyperus	Cyperaceae	Northeast China|North Korea|South Korea|Japan
1931	Cyperus mindorensis (Steud.) Huygh	Cyperus	Cyperaceae	Japan
1932	Cyperus nipponicus Franch. & Sav.	Cyperus	Cyperaceae	Northeast China|North Korea|South Korea|Japan
1933	Cyperus nutans var. subprolixus (Kük.) Karth.	Cyperus	Cyperaceae	Japan
1934	Cyperus odoratus L.	Cyperus	Cyperaceae	Japan
1935	Cyperus ohwii Kük.	Cyperus	Cyperaceae	Japan
1936	Cyperus orthostachyus Franch. & Sav.	Cyperus	Cyperaceae	Northeast China|North Korea|South Korea|Japan
1937	Cyperus oxylepis Nees ex Steud.	Cyperus	Cyperaceae	Japan
1938	Cyperus pacificus (Ohwi) Ohwi	Cyperus	Cyperaceae	North Korea|South Korea|Japan
1939	Cyperus pedunculatus (R.Br.) J.Kern	Cyperus	Cyperaceae	Japan
1940	Cyperus pilosus Vahl	Cyperus	Cyperaceae	Japan
1941	Cyperus polystachyos Rottb.	Cyperus	Cyperaceae	Northeast China|North Korea|South Korea|Japan
1942	Cyperus retrorsus Chapm.	Cyperus	Cyperaceae	Japan
1943	Cyperus rotundus L.	Cyperus	Cyperaceae	North Korea|South Korea|Japan
1944	Cyperus sanguinolentus Vahl	Cyperus	Cyperaceae	Northeast China|North Korea|South Korea|Japan
1945	Cyperus serotinus Rottb.	Cyperus	Cyperaceae	Northeast China|North Korea|South Korea|Japan
1946	Cyperus sesquiflorus subsp. sesquiflorus	Cyperus	Cyperaceae	Japan
1947	Cyperus sphacelatus Rottb.	Cyperus	Cyperaceae	Japan
1948	Cyperus stoloniferus Retz.	Cyperus	Cyperaceae	Japan
1949	Cyperus strigosus L.	Cyperus	Cyperaceae	Japan
1950	Cyperus tenuispica Steud.	Cyperus	Cyperaceae	North Korea|South Korea|Japan
1951	Cyperus unioloides R.Br.	Cyperus	Cyperaceae	Japan
1952	Cypripedium calceolus L.	Cypripedium	Orchidaceae	Northeast China|Mongolia|North Korea|Japan
1953	Cypripedium debile Rchb.f.	Cypripedium	Orchidaceae	Japan
1954	Cypripedium guttatum Sw.	Cypripedium	Orchidaceae	Northeast China|Mongolia|North Korea|South Korea|Japan
1955	Cypripedium japonicum Thunb.	Cypripedium	Orchidaceae	North Korea|South Korea|Japan
1956	Cypripedium macranthos Sw.	Cypripedium	Orchidaceae	Northeast China|Mongolia|North Korea|South Korea|Japan
1957	Cypripedium shanxiense S.C.Chen	Cypripedium	Orchidaceae	Northeast China|Japan
1958	Cypripedium yatabeanum Makino	Cypripedium	Orchidaceae	Japan
1959	Cyrtandra cominsii Hemsl.	Cyrtandra	Gesneriaceae	Japan
1960	Cyrtococcum accrescens (Trin.) Stapf	Cyrtococcum	Poaceae	Japan
1961	Cyrtococcum patens (L.) A.Camus	Cyrtococcum	Poaceae	Japan
1962	Cyrtomium anomophyllum (Zenker) Standish ex J.J.Blandy	Cyrtomium	Polypodiaceae	Japan
1963	Cyrtomium caryotideum (Wall. ex Hook. & Grev.) C.Presl	Cyrtomium	Polypodiaceae	Japan
1964	Cyrtomium clivicola (Makino) Tagawa	Cyrtomium	Polypodiaceae	Japan
1965	Cyrtomium falcatum (L.f.) C.Presl	Cyrtomium	Polypodiaceae	Northeast China|North Korea|South Korea|Japan
1966	Cyrtomium fortunei J.Sm.	Cyrtomium	Polypodiaceae	North Korea|South Korea|Japan
1967	Cyrtomium macrophyllum (Makino) Tagawa	Cyrtomium	Polypodiaceae	Japan
1968	Cyrtomium yamamotoi Tagawa	Cyrtomium	Polypodiaceae	Japan
1969	Cyrtosia septentrionalis (Rchb.f.) Garay	Cyrtosia	Orchidaceae	South Korea|Japan
1970	Cystopteris fragilis (L.) Bernh.	Cystopteris	Aspleniaceae	Northeast China|Mongolia|North Korea|South Korea|Japan
1971	Cystopteris sudetica A.Braun & Milde	Cystopteris	Aspleniaceae	Northeast China|Mongolia|North Korea|Japan
1972	Cytisus scoparius (L.) Link	Cytisus	Fabaceae	Japan
1973	Dactylis glomerata L.	Dactylis	Poaceae	Northeast China|Mongolia|Japan
1974	Dactyloctenium aegyptium (L.) Willd.	Dactyloctenium	Poaceae	Japan
1975	Dactylorhiza aristata (Fisch. ex Lindl.) Soó	Dactylorhiza	Orchidaceae	Japan
1976	Dactylorhiza viridis (L.) R.M.Bateman, Pridgeon & M.W.Chase	Dactylorhiza	Orchidaceae	Northeast China|Mongolia|North Korea|South Korea|Japan
1977	Dactylostalix ringens Rchb.f.	Dactylostalix	Orchidaceae	Japan
1978	Dalbergia candenatensis (Dennst.) Prain	Dalbergia	Fabaceae	Japan
1979	Damnacanthus biflorus (Rehder) Masam.	Damnacanthus	Rubiaceae	Japan
1980	Damnacanthus giganteus (Makino) Nakai	Damnacanthus	Rubiaceae	Japan
1981	Damnacanthus indicus var. indicus	Damnacanthus	Rubiaceae	Japan
1982	Damnacanthus indicus var. microphyllus (Makino) Makino ex Nakai	Damnacanthus	Rubiaceae	Japan
1983	Damnacanthus indicus C.F.Gaertn.	Damnacanthus	Rubiaceae	South Korea|Japan
1984	Damnacanthus macrophyllus Siebold ex Miq.	Damnacanthus	Rubiaceae	Japan
1985	Damnacanthus major Siebold & Zucc.	Damnacanthus	Rubiaceae	South Korea|Japan
1986	Damnacanthus × okinawensis Hatus.	Damnacanthus	Rubiaceae	Japan
1987	Danthonia spicata (L.) Roem. & Schult.	Danthonia	Poaceae	Japan
1988	Daphne jezoensis Maxim.	Daphne	Thymelaeaceae	Japan
1989	Daphne kamtschatica Maxim.	Daphne	Thymelaeaceae	North Korea|South Korea|Japan
1990	Daphne kiusiana Miq.	Daphne	Thymelaeaceae	South Korea|Japan
1991	Daphne miyabeana Makino	Daphne	Thymelaeaceae	Japan
1992	Daphne pseudomezereum A.Gray	Daphne	Thymelaeaceae	Northeast China|Japan
1993	Daphnimorpha kudoi (Makino) Nakai	Daphnimorpha	Thymelaeaceae	Japan
1994	Daphniphyllum macropodum Miq.	Daphniphyllum	Daphniphyllaceae	South Korea|Japan
1995	Daphniphyllum teysmannii Kurz ex Teijsm. & Binn.	Daphniphyllum	Daphniphyllaceae	South Korea|Japan
1996	Dasiphora fruticosa (L.) Rydb.	Dasiphora	Rosaceae	Northeast China|Mongolia|Japan
1997	Davallia cumingii Hook.	Davallia	Polypodiaceae	Japan
1998	Davallia repens (L.f.) Kuhn	Davallia	Polypodiaceae	Japan
1999	Davallia trichomanoides Blume	Davallia	Polypodiaceae	North Korea|South Korea|Japan
[truncated: 8,515 more rows]
